# Supplementary material for: Endangered wild salmon infected by newly discovered viruses
Source: eLife. 2019 Sep 3;8:e47615. doi: 10.7554/eLife.47615 (PMC6721791; doi:10.7554/eLife.47615)
Supplement: Figure 1—source data 4. [file elife-47615-fig1-data4.newick]

((('Wenling frogfish arenavirus 1':0.965102,('Wenling frogfish arenavirus 2':0.813064,('Salmon pescarenavirus 1':0.023613,'Salmon pescarenavirus 2':0.019391)100.0:0.591365)100.0:0.519314)100.0:2.59805,'Haartman Institute snake virus':4.593218)100.0:0.331459,(('CAS virus':0.715173,('University of Giessen virus':0.241875,('Golden Gate virus':0.133362,('ROUT virus':0.003628,'University of Helsinki virus':0.100675)100.0:0.226453)90.0:0.103329)99.0:0.416941)100.0:3.110257,(('Lujo mammarenavirus':0.875007,(('Lunk virus NKS-1':0.320081,'Lymphocytic choriomeningitis mammarenavirus':0.343111)100.0:0.544398,(('Merino Walk mammarenavirus':0.341963,'Okahandja mammarenavirus':0.372766)100.0:0.312818,(('Lassa mammarenavirus':0.487366,('Luna mammarenavirus':0.400469,('Mopeia virus':0.386476,('Mobala mammarenavirus':0.235863,'Gairo mammarenavirus':0.245998)100.0:0.166727)45.0:0.048132)100.0:0.12676)99.0:0.102603,('Ippy mammarenavirus':0.458643,'Mariental mammarenavirus':0.743517)100.0:0.10616)100.0:0.107813)100.0:0.216859)99.0:0.184448)100.0:0.71312,(((('Bear Canyon mammarenavirus':0.221349,('Whitewater Arroyo mammarenavirus':0.255645,'Tamiami mammarenavirus':0.268529)64.0:0.064425)100.0:0.386808,('Flexal mammarenavirus':0.386391,'L protein [Paraguayan mammarenavirus':0.421219)100.0:0.157606)40.0:0.063561,('Pirital mammarenavirus':0.366396,('Allpahuayo mammarenavirus':0.287995,'Cali mammarenavirus':0.45474)51.0:0.063912)100.0:0.151279)100.0:0.353608,(('Oliveros mammarenavirus':0.278107,'Latino mammarenavirus':0.337193)100.0:0.397264,((('Chapare mammarenavirus':0.222013,'Brazilian mammarenavirus':0.226358)100.0:0.249183,('Tacaribe mammarenavirus':0.248002,('Argentinian mammarenavirus':0.234295,'Machupo mammarenavirus':0.215223)90.0:0.06077)100.0:0.203226)82.0:0.089891,('Cupixi mammarenavirus':0.319726,('Serra do Navio mammarenavirus':0.271061,'Guanarito mammarenavirus':0.264293)67.0:0.057971)100.0:0.164732)100.0:0.362947)100.0:0.304967)100.0:0.374185)100.0:0.809685)100.0:0.967022);
