# Supplementary material for: Endangered wild salmon infected by newly discovered viruses
Source: eLife. 2019 Sep 3;8:e47615. doi: 10.7554/eLife.47615 (PMC6721791; doi:10.7554/eLife.47615)
Supplement: Figure 1—source data 5. [file elife-47615-fig1-data5.newick]

((('Reovirus GCRV104':0.46249,('Chinook Aquareovirus':0.400279,'Pangasius aquareovirus':0.374419)99.2:0.129921)100.0:0.374994,('Grass carp reovirus GCRV918':0.683152,(('Wenling minipizza batfish reovirus 1':0.56877,'Wenling minipizza batfish reovirus 3':0.743845)96.6:0.191874,(('American grass carp reovirus':0.202199,('Grass carp reovirus GZ1208':0.004678,'Aquareovirus C':0.004461)100.0:0.148074)100.0:0.200167,('Fall chinook aquareovirus':0.135485,('Atlantic halibut reovirus':0.119559,('Micropterus salmoides reovirus':0.01755,('Scophthalmus maximus reovirus':0.022036,('Etheostoma fonticola aquareovirus':0.02443,('Chum salmon reovirus CS':0.014593,'Atlantic salmon reovirus TS':0.0)100.0:0.03543)50.4:0.009567)58.4:0.009614)100.0:0.119168)66.5:0.051204)100.0:0.304534)100.0:0.478062)73.5:0.07601)78.5:0.083361)100.0:0.034786,('Piscine orthoreovirus':1.01706,((('Pteropine orthoreovirus':0.200342,('Avian orthoreovirus':0.047836,('Muscovy duck reovirus':0.01842,'Duck reovirus':0.010323)100.0:0.036661)100.0:0.179038)100.0:0.273375,('Broome virus':0.553266,('Reptilian orthoreovirus CH1197/96':0.117262,('Reptilian orthoreovirus 47/02':0.004626,'Bush viper reovirus':0.000671)100.0:0.126572)100.0:0.220561)78.6:0.125652)77.5:0.101923,('Mammalian orthoreovirus':0.019155,('Porcine reovirus SHR-A':0.006057,'Mammalian orthoreovirus 4 Ndelle':0.014397)65.6:0.009245)100.0:0.534651)99.6:0.185653)100.0:0.199269);
