# Supplementary material for: Endangered wild salmon infected by newly discovered viruses
Source: eLife. 2019 Sep 3;8:e47615. doi: 10.7554/eLife.47615 (PMC6721791; doi:10.7554/eLife.47615)
Supplement: Figure 1—source data 6. [file elife-47615-fig1-data6.newick]

(((('Bovine nidovirus TCH5':1.718033,(('Xinzhou toro-like virus':0.688651,'Hainan hebius popei torovirus':0.821605)100.0:0.563383,(('Morelia viridis nidovirus':0.149989,'Ball python nidovirus 1':0.124689)100.0:0.996324,('Guangdong mandarin rat snake torovirus':0.934046,('Guangdong red-banded snake torovirus':0.172576,'Guangdong chinese water snake torovirus':0.155191)100.0:0.928801)85.0:0.184073)100.0:0.401789)100.0:0.421649)100.0:0.523357,(('Chinook salmon bafinivirus':0.971956,'White bream virus':0.968033)100.0:1.134184,('Porcine torovirus':0.107673,('Goat torovirus':0.03484,'Breda virus':0.029464)100.0:0.10608)100.0:1.937673)77.0:0.196441)100.0:0.584347,(('Nanhai ghost shark arterivirus':2.898462,'Hainan hebius popei arterivirus':2.552795)100.0:0.760287,(('Hainan oligodon formosanus arterivirus':2.351498,('Wobbly possum disease virus':1.984403,('Equine arteritis virus':1.596172,(('African pouched rat arterivirus':1.28619,(('Porcine reproductive and respiratory syndrome virus':0.364794,'Rat arterivirus 1':0.386429)100.0:0.862593,(('Free State vervet virus':0.802466,('Kibale red colobus virus 2':0.713795,'Kibale red colobus virus 1':0.70176)85.0:0.171845)67.0:0.117852,(('Kafue kinda chacma baboon virus':0.404132,('Mikumi yellow baboon virus 1':0.104627,'Southwest baboon virus 1':0.108046)100.0:0.31974)100.0:0.292203,('Pebjah virus':0.592892,('Simian hemorrhagic fever virus':0.47408,'DeBrazzas monkey arterivirus':0.544841)75.0:0.104607)93.0:0.106703)90.0:0.165895)100.0:0.547976)44.0:0.191084)69.0:0.169084,'Oliviers shrew virus 1':1.344325)100.0:0.295667)100.0:0.5318)100.0:0.336421)100.0:0.390816,('Chinese broad-headed pond turtle arterivirus':2.689337,'Guangdong greater green snake arterivirus':2.298436)69.0:0.277686)100.0:0.586745)98.0:0.289206)100.0:0.189391,(((('Night heron coronavirus HKU19':0.464954,('Wigeon coronavirus HKU20':0.625569,('Common moorhen coronavirus HKU21':0.224064,((('Sparrow coronavirus HKU17':0.019399,'Porcine coronavirus HKU15':0.039904)100.0:0.099606,('Magpie-robin coronavirus HKU18':0.071966,'Munia coronavirus HKU13-3514':0.076251)100.0:0.108927)100.0:0.090475,('White-eye coronavirus HKU16':0.17228,'Thrush coronavirus HKU12-600':0.143469)100.0:0.051898)100.0:0.105877)100.0:0.322367)81.0:0.116052)100.0:0.837765,(('Beluga whale coronavirus SW1':0.812588,('Infectious bronchitis virus':0.032543,'Turkey coronavirus':0.045805)100.0:0.614623)100.0:0.303534,('Guangdong chinese water skink coronavirus':1.17969,((('Betacoronavirus HKU24':0.166288,(('Rabbit coronavirus HKU14':0.079952,'Bovine coronavirus':0.108318)100.0:0.063678,('Human coronavirus HKU1':0.20844,('Murine hepatitis virus strain JHM':0.030285,'Rat coronavirus Parker':0.019525)100.0:0.140235)100.0:0.097256)86.0:0.069958)100.0:0.64612,(('Betacoronavirus Erinaceus/VMC/DEU/2012':0.19318,('Human betacoronavirus 2c EMC/2012':0.146161,('Pipistrellus bat coronavirus HKU5':0.127187,'Tylonycteris bat coronavirus HKU4':0.173319)100.0:0.113968)76.0:0.068664)100.0:0.496332,('Bat coronavirus HKU9':0.687568,('Bat Hp-betacoronavirus/Zhejiang2013':0.433875,('Bat coronavirus BM48-31/BGR/2008':0.078406,'SARS coronavirus':0.080676)100.0:0.405416)100.0:0.194505)100.0:0.122389)100.0:0.12749)100.0:0.259856,('Wencheng Sm shrew coronavirus':0.740776,(((('Bat coronavirus HKU2':0.033044,'BtRf-AlphaCoV/YN2012':0.025848)100.0:0.318054,('BtMr-AlphaCoV/SAX2011':0.334096,((('Human coronavirus 229E':0.034175,'Camel alphacoronavirus':0.020839)100.0:0.253674,('NL63-related bat coronavirus':0.067721,'Human coronavirus NL63':0.119917)100.0:0.19051)100.0:0.149392,(('BtNv-AlphaCoV/SC2013':0.35368,('Bat coronavirus 1A':0.213935,'Miniopterus bat coronavirus HKU8':0.204516)100.0:0.147592)58.0:0.04133,(('BtRf-AlphaCoV/HuB2013':0.163089,'Rousettus bat coronavirus HKU10':0.200178)100.0:0.132464,('Bat coronavirus CDPHE15/USA/2006':0.291207,('Scotophilus bat coronavirus 512':0.237691,'Porcine epidemic diarrhea virus':0.19288)100.0:0.093126)100.0:0.109275)56.0:0.037239)100.0:0.069069)63.0:0.041134)100.0:0.080435)100.0:0.122142,(('Ferret coronavirus':0.148222,'Mink coronavirus strain WD1127':0.127862)100.0:0.16159,('Feline infectious peritonitis virus':0.060924,'Swine enteric coronavirus':0.0)100.0:0.253162)100.0:0.31142)59.0:0.078446,('Coronavirus AcCoV-JC34':0.0,'Lucheng Rn rat coronavirus':0.132221)100.0:0.578491)100.0:0.183576)100.0:0.468514)97.0:0.152218)63.0:0.110291)82.0:0.249835)100.0:0.508447,('Microhyla fissipes corona-like virus':1.839555,'Pacific salmon nidovirus':1.931901)69.0:0.253449)100.0:0.684078,((('Beihai Nido-like virus 1':2.751767,('Meno virus':0.410902,('Nse virus':0.309361,('Casuarina virus':0.187284,('Hana virus':0.139511,('Dianke virus':0.060742,('Nam Dinh virus':0.038735,'Cavally virus':0.053479)100.0:0.026355)100.0:0.050525)99.0:0.083294)99.0:0.178115)88.0:0.117686)100.0:2.825245)98.0:0.457432,'aplysia californica nido-like virus':3.160165)61.0:0.201081,(('Yellow head virus':0.08141,'Gill-associated virus':0.10231)100.0:2.738418,('Beihai hermit crab virus 4':2.063358,('Wenling nido-like virus 1':0.643744,'Beihai Nido-like virus 2':0.698047)100.0:1.382061)100.0:1.146984)98.0:0.450015)99.0:0.320794)100.0:0.208525);
