# Supplementary material for: Endangered wild salmon infected by newly discovered viruses
Source: eLife. 2019 Sep 3;8:e47615. doi: 10.7554/eLife.47615 (PMC6721791; doi:10.7554/eLife.47615)
Supplement: Figure 1—figure supplement 1—source data 1. [file elife-47615-fig1-figsupp1-data1.txt]

>Chinook_aquareovirus_Segment_1
GTCCTCATGGCCACGCTCTATGGTCTACAATTCGCGAGCACTCTCAATACCGCACGGCACCAGAAATTCACTGAATGGCT
TACTTACGAAGAGTTGTTGGACAGCCTACGCGTCAAGCTATCCTCACCACCATGGACGCCCATTTTCATTTCAGGTCGCA
CTGAGCCATACGCTCTTCGTCTGTACAGACCTCTAACATATTGGTCCCCCTCATGCAACCATCCCTGGCTCAAGTTTACT
ATCGGCGAATTTACTGCCACTGCGCTCACTACATTACCTGTTCTTGCTGACTTGCTACTTTCCTCCTATTCCATTACAGT
TTTTGGCTCACGCTATGTCAACGTCTTTATCGCGAGTGAGATCGTATCTCAATTCCTGAACGGTGGCTCGTTTATGACCA
TGATTCCGCTGCTATTCGATGATGGTGGTCCTAATTCTCTAACTGGATTACTCCGCACACGTGGCTTCGTGTCCTCTGAT
TTACGTGTTGATGATGATGGTCTTCACATGTGGGCTGGTCTGAAGTACTTTGTTGATGCTGCCGCGGTGACAGACTTCGA
TGACGCCCCAGTATTCTGGTCTAAACATGTACCTCGTTACGCTGAAGTTGTCTATTTTCCAGACGAGCATGCCCGTAACC
GCTTGTTGCAATGTGAAGTTGAAGGAGTCGTGATGCTTGAGCACTACTGTCGTCCTACTTATTTCCCTCACCTTGTTATC
CCACGAGTTAACGTAATTGAAACGTGTCAAGTGCCATCCATTGCTACACCCGAGATGCTCCTATTGGAATCAATTTTTGA
AGGTTTGCGCCAAAATGCCTCCGCTACTGCCTCCATTGTTGTCGCTCGTCTTGATCAGACTACCGCTTTAGTGCACGGGA
TCCCCTCTTCACCTCGATCATTACTGTGGCGCTTGGGTCTGCTTAATGTATGTGTCGCTAATGGGTTTCAGCTAAATGAG
CGCATCCCCCTTATACCTACTCGAGCGTACGTGTCTGGGTTCATTCAGCGTTTGATGTCCGACGGTGGCGTTCCACACGA
CCTGTATCTTCACCCTGACCACTATCCACTTTACATCGATTCACCCCTGGATATTATCAGTCCGCGTTACGTCAGACTGC
CTGTTGGTTCGGGTTATAGAGAGTCCCTCAGCGCACCGATGCCTGAATCCTCACACACTGTTCGTTGGCGTCCCTCATTC
ACTACAGACATGGTAGACGTTGATGACGCTCATGCTGCTCAGGGTGACTTCCAGGTTTCTGGTTACCGTATTTCAGTTGG
GAAGTTCTGGCATGGACCCGCTATTGCTGCCGTTGCTAACCATAACAGTGCCGGGCCTGTTACCACCCCTGCGACTATGG
ATGTTGTTCCATTGCGTTACTTCAACGAAGTGCATGCCTCCGATCGATCGTTGTTCGCTAACCTGCGTACCGCCAAATCC
CGTTCACTCGAGAAAGATGTCGCCGTTCTGTCAAATGCTTTCAAGATCACATCTGCCACTACTGGTCGTCCTTTATGCGA
GCCTGGCTTTACGATGGCATATATGGGTGCTTCCTCTCGTCATACTTCCACGTCCCAACCCGAGGTCATTGACAGCTTGA
TGAAAGGTGACTTCCCAGGTTTTCCGGTCCCATCAAAAATCGACCAGTTCGGGTACGAAGTTGCTCAAGGCGTTATAACT
GATGCGCGTTTCCCCGCCAGTACTGGTACTTACACGCTCGTGTACTCGGATCTTGATCAAGTTGCTAACGGTGGTGATTC
CATTGCTATGTCTACTCGTACTGCATTACACATGCTTGACAACTGCTTGTCTATGGTCACTCCTGGCGGTGTGTGTTGCT
TTAAGGTCAACTTTGCTGATGTCACCTTTTGGAATGGATTCTTTAGGTTATATCGTCGGTCTGCTGTGTCGATGCTATTG
ATTAAGCCTCTCATCGCGAACAACGTTGAACTGTTCATTATCTTAGGTCAGGTTGGTACAGTGGGTGATCTTCAACCGCG
TGCCGGGTTATCTGCTTTCGCTCAATCTGTTCTTTCTCGTTACAACGGTTTGCGGAATGTCGTTACCGACCTCACCCCCA
TCAGTGACCAGCAGTTTTCACATGACACGCTGCGCTATGAGGCTATTGAGTTTAAAGGTGCCGTACCTTCGGTTTTACAA
CATGACGACCCTATCAGCTTGGCCGTATCTAGTTTGACCGCTCGCTGTAGTCACAGTTCGCTGCGATTCTCACGTGATCT
GCGCAATGGCGTTGTGTACACTACCTTGTACGGACTGGTTACTCGGTATTCGGCGCGTTTGATGATGCGTTACGACACCT
ACCCTGTGGTTGACCTTACTTGGCTTTATCACCAGTCGCGCTACACCCCGCGTCCAACTTATCCTTTGTTCCACGTCCTG
ATCGCGAATCCTTACACCGTCTTGTCCTTCGGTTATGGCTACCTGTTAGAGACCGAAGTTGAAGAGTGGCCACGTCAAGG
GAACGATGTACTGCTGGATCTTGGCACTGGTCCCGAAATGCGTCTCTTAGAACTGATTCCTGATGATCTTCCATGTATTA
TGGTTGACTCGCGTCCCCCATCCATCCCACCTCGCGCGTTCTTCACCCCAAGCGATTACATGGTTGCCGATTATCTTGAT
CCCGCCATTTGGCCTCAACTGCAATATCGTTTCATCACGTGTGTTTTCTCTCTAGGTGCCGCTGCCCGTGCCAGAGGAGA
AACCCTTGCAGCTACTCTCACCAATCTCGTCACGCGTATCGCTGCGACCAACATCCCTGCACGTCTCCTCATTCAGCTTA
ACTGTCCATTGCTTGATGCTACGGGCGTTGGGACCTTTCTCACACGATTGGACGCTACTCATACTTACAATTTCACCACT
CTTGGACGTGTTGAACCCTATATTGATCGTGCTGACGCTGAACGCATCGTGCTCGCTGCCTTCCCTACTGCTGCACTTGA
ATGGCGTGTCTTGGATGACTCTTTCYCCTGGTTGAAATCCCTTGCTGACAACGGTGTCTCTTCCGACTCCCGTACCATCC
TGAACGCCGTGGCCCTATCCTACATGTTGCCATGCCTGATAGTGTATCCTACCGTTCCCCCTTTCACTTTTAATGGTGCT
CCACGTGTCAGCGTGCCTCTCACTGTATCATGCGATGTGCTCCCGTTAGTTTGGTCTCTGACCGTGACCCTTAATGGTGC
TATTTTGTTGACCACGCTGAATACTGTTGCTACTCTAAACGTGATCAACGCTGCTGTTGTTGCCCAGGCTCAATCTATCG
ACGTGACYTTCACTCCGGGCATCCCTGGCGATTATCTCTTCTCGCTTACCTCACCTCCTCAACGCGTGCTTGCTCGCGGT
TCCGTACCCGTACTTCCTCCAGACCCGACTGTCACAGTTGTTCAGGTTGGTGCGCTCGACTTCACATTGATTGGATCTGT
TTGGGATCTTACCTTTAATGAATTCTATCGCCTGCGCTTGTGTGTCCGACGTGGTTCCACGTACGTTCCTGTTAATCCGT
TTAAGGGTTATATCACTCTTGTCCCTCGTCAGCAACTTCACGTCATCTTAGATGCTTCGGATCGTAACCAGGAGTTTTGG
CTCATGGATGTGACCGCTCTGACGATTGGTCGTTATATCCGTTTTCCACTGCCCACCCTAGCGCTGATCCCACCACCAGT
CGCGGGTCGCATGATTCTATCTACCCCACAAGCAGATCGAACTGTGCTCGTCTATCTAAATAACGCTTTCATCACTACTT
TGTCCCCCGTCGCTAACCCTGAACCAGCTGGATGGGCGCGTGAACCTGTGTCTGCCGCAGTTGATAATCATGGCGTCTCC
TACTCGGTCCCTGCCGGTGCGTACATGTTCCGTGTCGCCAATTAAGATCCGTGTTGGCTAGGCGTGTTCCTCATCG
>Chinook_aquareovirus_Segment_2
TCCCCCCGATTGATAGAGTTTTAAAAAAGAGTCATGGTCGACACACGGCCCGCGATTTTGCAAACGTTCCAAAGTTGTCT
AGACGGTGAACTCGAGTTCACAACTAGCATATGGGAGCAGACAGCTCAGGCTTTAAAGACCTTTTCTCGTTCAGACATTT
ATGATCAATTATTACATTTAGAGTTTACCTGTCAAGTACCCGTTTCGAAAGAGTTGTTGATACGTCGAACCTGGTCTGAC
TATTATTGCTATGATGGCACAAACAACGTTAGACGGCGTCCTTCCCCCCGATTGATAGATGCCACCGATGATGTGTACGT
GCCTAATTGTGATATTGCCCCTTTGTTACAGCCTCATCTCAAGGTTCGCGGATATGGTGTGTTATCGGCTAAGTATGCTG
GAACCCGCAATGATGGTACCTCGCGCATGGCCATTACGTTTTACAATTCGGCATCTGCTCAAGCCCGACAAACGAAGGGT
GACCCTACTCGTTTCTTACAAGCCCTACTACTATCCTGCTCGACACAGGTTCCGTTGACTGCCGTTTACGCCGATCGCCC
ACCAACCCCATCGTTGTTATCATGTCCCGCGTTGTGTGCACTTAAAAATGTGCTGTTGCTGTGCGGCTATACTGCCCCCG
ACATCGCTCCCTTTCTGRTCGCTGGTACTGAAGTGTTGTGGCGTATTCCCACTAATGGCAACGTCGTCCCAGTGCAGTTG
GCCCCACTCATTAATGACTTGATTAACCTTGCCATCCTACGTGTCATGCTGAGGTTGCCCGATCCCCTGACCTACGCCGG
TGTTCGTGTCTATCTAGAGGCTGCATATAGTGAGTCATATCCTTGGTTCATCATCCAAGCCAAATCTTTGTTTCCTTCCC
TATCTATACATTCTGCGTATCGTGCCGACTTTCGTGGTGGCATTGTGCCCATTTTCACTTGGGATGGTCTTCGATCGGAT
TACCGATTTTCCTACATTGGCGCCCGCAACCTTTCACCTCTTGAAGGTCCACCCACTCCCCGCCCGGTTAAGAAGATTGA
TGATTTGCTTTCTGCTTACAACCTTCGTGACGTTGCTGAGATCGTTACCCCCGTTGTCGACCAACAAAGCACGCATTGCC
ACATGTCTGTCCGCACCTTGCGCAATGTCATGGCGCTTACCTCTGGTTCCTACATTGTCCGGACGCCCACAGAGTCTGTT
TACGCGGAGTACACTCAGATACCTGTCATCGGTCAGCCTGTCGTCGATTGTTGGAGTGGCCCTGTTGGAGAATTGCGATT
GCTGACTGAGGATGCTCCTCSAYCTGCCCTATATCTCCATCGCACATGGCGTGATGCTGCTGCCGCTGTGGGTAAGTCTT
CACATTATAGAGATGTTCTTACTCAGGCTATCATGCGTTCAAAATACGTTACTCCACGAGGTGGCTCCGGTCAGAGTCTT
CGGTCATCTCTCGATGCATCCATGGTTACACTACCTGTGTTTGGTAATACTGGCGCAAAAACTTCGACGAAGATCTACCA
GTCTGCTCAAGTTGCTGATGTACCCTTCGATTTATTACTACCAGCCGTCATCGCTCCAGTCTCACTCGGTATTCGCTACC
AGTTGCAGCGTCGTTCACGCCCTATCATGCCACTCAATGTCATCCAACAAGCTGTCTCCGCGATCCACACTATGATTGCT
GACTACATCAATAAGTATAAGAACTTATCAACAACCAGTGGGTCCGCTGTTCAAGAGAAGGTCATTCCGTTAGTGTTGTA
CGCTTCCACCCCACCCACGACGGTGATTAATGTTGACATTAAAGCTTGTGACGCATCAGTGACGTGGACGTACTTCCTAT
CAATCATTTGTTCGGCTATGTTCAGTGGTCTATCTCTTTCCGAGGATCCTGTCGCCTTTATGGGTATACCCACGTCTATT
GTTACCAATAACGCTGTTCCAGGATCTAGCTTTCCGCAAGAAATCTCAGGTCTCCAGGTGATGGTTCAACAATTAGCTCG
GCTCTACTCGCACGGTTTTGACTACCATGTTGCCGACACCATGAGTGCAGGTAATGAGTTTAGGCTTAACACGAAAACGT
TTCCATCAGGTTCGACTGCTACGTCGACGGAGCATACGGCTAATAACAGCACCATGATGGCGTACTTTCTGGAGCAATGG
CTACCTGCACACACCGACAATTCTACTCTCAAGCGTATCGTTGGTCAAATGTCTATTCAACGCAACTACGTTTGTCAGGG
TGATGACGGGATGTTGATGTTTGACTGTCAGGGTGGTAAGAGCTTAACTGGTACCGATATTGCTGAACTTACCGATTTGC
TAGGGCAGTATGGTCGTTTGTTTGGGTGGGTTTACGACATCGATTCTCAAGGATGTGCTGAGTATTTGAAATTGTACGCT
CTCTTCGGTTGCCGTATTCCGAACTGCAGTCGCCATCCTCTAATCGGCAAGGAACATGCAAATCCATCGTCTGATGATCC
CTGGCCTTCCAATCTGAATGTTCTTATGGGCATGTGGCGCAATGGCATTACTGACGTATATGACACTGTCGACTGGCAAC
GGTTCATGTGGGCTCTATTGTGTTTCAATTCTCGTGGCATGATGTACACCTCACGTGATGAACGCATTGTTGTTCAGTAC
CCGTTTCAAGCTTTCTTTTACCTTGGCATGCCCCCTATTAAGTTGTTCAATTGCGACCCGTTTCTCATTTCCGTCTACAT
GCCCCAAGGTGACATGGGTATCTATGGATTGTTATCTAACGTGCGCACACACCTACTCGCCCTTGTTCGTTCACATGGCG
ATCGCTACCTGCTACGTACCCCTGGACTCTTTGGTGACCTCGATGTGATGCGTTTCCTTTACGACACGGGTTTCATTGCT
GGGTATTATATGGCTCAAGTGTCCAGGAACCCACTCCGTGAACGTCGTCCCGTCAATGAAGAGGCGAAACGTGATTTCGT
TGCTCATTTGTCCCGTTTTCTGTTCTTCTCCCCSTTGCTCGAGATGCGTGTRAGTAGTGGCGACGCGTTGTGGGACGATG
TTGGTGCTGATGTGTTCGGAGCCCGGTTAGACGCTGTCCCATCGCTACGTGATGTTCCTTGGCGCTGGTATAATGCTGCT
CGTGAGGCTGATTCCCCCACTGCCGATGATGTGGCTGATATGTTCAAAACATTACGCTCAACTGCTTCGACGCGAAAAAT
GGCCTTTTCTAAGTTGTTGATGGCTTATTTGCGTATTGAGTGGGAGTTCGGCGCTGTAGTTCCTCCCGCCATCTCTCCTG
ATGTGCCGATTACTGCTGGAATGGACATGCTCAATCCTGATCATTATATGAAGATGGTTGCACTGGGTCCCATGCTTCAA
TCCACTCGTAAGTACTTTTCCGATGCCCTTTTTGTTGGTCAGGTTGTCTCTGGGTTGGATGTCAATGTGTTGGATGCTAC
TCTACTTAAGTTGCGGATGCTTAACGCTCCCACTGATGCCCTCGTTGCTATCCTCATGAGAGTCGGGTACTCCACTACTG
AGGCCACTGAGATCGCTGGTAAGATTCAGTTGAAGAATGCGGTTAGCGTTCAGCTCGCTCGTGTCGTCAATTTAACAATA
CCTGATACCTGGATGGTCTACGATTTCGATTCGCTGCTGCACGTTCATGTCAATGTTGTGCCTTTGAGCGGCCTTTCTCA
ATCTACTAGGTTACCCGCAAATGCTGGTTGGGCTCGCTCCATTCTACGTTTCTTGGGTGCATCTGTTATCATGTCTCGTG
TCGGCCCACCTAATGCTATTCATCTACGTCATGTTCATCATAACCTTACTGGGTTCGTTCGTCTGTTACAATCTTGGATG
ACCGCAACTTAGCCCCGTGTGGCTCTATCTTCATCTA
>Chinook_aquareovirus_Segment_3
CGCCAAGCACATAGTCAGCAGACCGATACCGCTCAGAATGATGGAGCAGCAGTCAGTGGTAACACCAATGCCATGCCCTC
ATCTCTCGCCGCTAATTCAAATAATGCAACGGGTTCCACAACCGCCACACCTGGTGAAGCAGCCTTCCAACAACAAAATG
CATCACGTCTTTCGCAAGCGGGAATTGTCTCCAACTCATCGACCGGTACGACTTCCGCGACAGCCCCTTCCACACATGTT
AATRCTGATGGTGCCGCTATATCCACACCTGCATCTAACAGTGCTGCACTCAACGTTCCACCTCCATCACATGTGGTGAA
CCAAGCCGACTTGAACATTGCTAATGCGCAGACTCATACCATCACCACCTACGTGTGTCAGCAATGCACAGCCACGTTCC
CCACTCTCACTCAACTGAATGCTCATTTGTCTTCATACCATGGACTTATGGATGCGGGTGTTCTCACTTCCCCTCAGATT
GAGCGTAGCATTTTGACGTTTATTAAAGCTTGGGATGGCGAATCTGTGCAATCCACACTTGCCCCAGAACGTTACCTTGC
CGCCTACCGTGAAATCGCTAAAGATCGACAGCCATTGCTTGTGGTGCTTGATTCCGGTCTGTGCACGTCTTTCCTTCTTA
CTCCTGTTTTGCCACAGCACGTCATGCAAGACATCACCGCGCTTCAATGGTATGACTCACAGTACTATGACATCCCACGC
ACTCTACCCACTGGCGCCGTCAATCGAATTACCTTAGTCACAAACTGGGCTGGTATTCGTGATAAGGTTCGTAACATTGA
ATTGCAGATGCCTCCTGCCACTGAAGCCGACGTATCCAATCTGCGGAATGTTTTGTCGAAACGCGTTACAGATGTTATGC
AGTACAATCCTGCTGTGTTAAGATCGCAGTTGCACATCCTTGCTCTCAAGTTCATTCTGGCCAACATGTATATCAATAAG
TCCACTCCCTTCTCTATGGACCTGACTGCTTTGTCCCGTAACAAAGTTATACGGAACCTGCCTTCCAAGATGGACACCCT
GGGGGTTGTCATGTATCCATCGCGTACCATTGCTGTGAATAACTCTCAACAGACTGATTTCATCAACATGTTTGACCGTG
ATCGCGTTGGCCGGGTGAATCGAGCTCAGATCCTTCAAGGCAACATATCCGCGTGGAACGATGTGTTTGAGTTGTGCGAC
ACGCTGACTATTCGAGTGCGCAACGCCTACATGGACATGATTCGTCGTATGCATATTGAGCCTGAGCGCATTTGCATTGC
TATTGGTGAATGCAGTAAGGGACTGGTTGCTGTACACGCTCCACGTGTTGCTGCCGAACTTCGACTCATGCCTTGGGGTG
CCACATCTGACGCGAAACGTCTACAGGCCGTCTTGGACATCCTAGCTGTGTCATCTAACCCATCCGTTGCTGACCCTATC
CTGGCCGCTGTCGCTGACGTACTCCGCAACACCTCCGTTTTGAAAATCAATCCCTCCATCATTGGCGAACGCATGCGCAA
CGTGACTGAGGAGTCCACACAATCAATGTCACCAGTTGGGTTGATACTCGAGCTCCTGAGACCTCCTGCCACCAACGTTA
ACGGCTTTTGGACAACGGTTGCGTCATGGTTGTACAATGGGATATGTACTACTGTGTTGAGTGATGACTCCTTTCCTCCA
ATGAGCGAGACATTATTGTCAACGCGCGCGATGTGGAAAGCGATGCTTTGCGCTATTTCACTCCCTCTCACTACTGACTC
GAACGCTCCCTGCAAGTGTTTCATGTTAATGGCGAATCTCATGGCTCCGTATGAACAATTCGATGTTGGTATCCCTGGCA
AATATCACACTACTCCTGCGTTCATGTTTAATGACCCATCTGCATGGCCAGCGGCATTCATTACTCCCATTCTCCTCCGT
AATGCACGTACTCCCATCCTGTTCCGTTGGGCAACCCTCATCCATCGTTACTGGCCCGGATCTTCGCACATCTCCTTTGG
TAGTCCGACCATCCTGGGTTCAGCCAACTTGTTCACTCCCGCTGGTACGCTGTTACTACCACTACCGAATCAGCAGATGC
ACCAGTTCTCGATCGTTAACACGTATGACGCCGCTATGTCTGTGTGGACTACCCAGGTGCTGGATTTCTTTACGTACTTG
CTTGGTACTACAGTGTTGCGGAACGCTTTGAATTTGAAAATTGTTGCTTCCATGAAGTATGTGCTCACACAACTGCATGC
GATTGCCACGGTTACCCCCTTCTGTTTAGAGCGTCAGATACCCACCGAGCTTGCAGTCATTGCCAGTACGCTCTCCGTTC
AGCCTGTTCAGATACCTTTTGCCGGTGTCAATCGTGACATGATTATCGTTGATGTCGGTGTTACACGTCACGACCCACTA
CACGTTACAGAGATGCCTATAGATATGAACGCCACATCGGAGTTCGTTGGTGCTGTAGTGCCTGTCAGTGCCGCTGCCTT
GTGTGTTGCATTGTTTTCTGGTCAAACCGATCCCACTCTGCGCGTCACTCAGCATTATGCTGCCGCCTTCACGCCATTGT
TCTCCACTGATTCACTTTTCACATCCAACCAGCGCGCTGTTGTACTCTCAGAGGCCATGGCTGTGTCCTTGCGCATCGTC
GCTGAATGCACTGACTCTCAACTCGTTACCCCACGCATCCTTCAGGCGTTCACTCAACTTAACATTAGTGCTGCTGCTGC
CGCCGAACTTATGGCTGCGTTGAATGTATTGTTCAAGTCTGCTTTTGAGCTTCCGGGTCAACTGCTGGAACCTTTATATG
AGATTGGCGACCCTCGTGTCAGTGCTCTGTCCATCACTACCAACCGCTTCGACGGCGTGCGCCAAACAGTGACAGTGAAT
CCCTCATCTGGGTTTCTTTCTGATCAACTCACCGTTGTAGAGACCACCATGCTTCACGAGCCCAACTTGTTTAATCTCGC
AACTGGGGACATCATCATCGGCAAGTTCCAGACTAATAAGGGTTGGTCCGCGCTTTCCACAGACGCATCATTACTCTTCT
CACCTCAGGACCCCGATGTGCACCGGTTTGGCATGCGATCCAGCTTCATGTACAACCTCAACGGTGCTGATCCTACTATC
ATTGCCGACGATGGTCTCTCATACCCCATTGATGGTAAATGGGTCATCTCACTTGTACGTTTGCAAGAGACTGCTAACCA
ATTCCTTCAGCATTTCTGGCCTCGGATAGCTACAGGCGCTGTGTTCATTCGTGTCGAGCTTGGTTTTTACCCTTTCGTTC
TCACCTATTTTCAGCCTGAGACCTCCTTCACTGGACTTGACATGACGCTCGAATGGTTGCGTGGTATATCTACTACTGGT
ATTCTTCCCGTCCCGTTTGCTAGTCCTGCACCTTCTGGTGACTCCCTCACTTCTAGTTTGTTTTTCCATTACATCATCGC
CACTGAATCCAACGAGGGGAGTCTGTTTTCTACGTGCCCAGAGAAGCCACGCACTGTGTTCGGCCCTGTCGCTTTCTTGG
ATCCTGATCGCTGGGGTGCATTAATTGATCCTAATTATTCCTTTGAGGGGGACTTGCTGCCTTACAAGATTGAATTCTAC
GCCATACATCGTCGGTACAACTATGTCTTCCCTTCCTTGTCTGGTGTGGTGTCTATTGCTTCAGCGTAATGTGCTAGTGA
CTGACCGCGGGCTCCGGCC
>Chinook_aquareovirus_Segment_4
CAGCTTCTGGTGCGTTCGCGCCCGTCGTCAACATGCGTCAAGTCACTGTTTCACTGAGTGTGGAGTCCGGCTCTACTAAG
GTGTTGCGTGGTTCTCTTCCTCGAGATCTCTCTCACATGGTCCTTACTGATGAAGAATTGTCAAAACTATGTTCCAAGTT
GCTTCGCGATGCTGTCATCACGCCCACGGATGCCACGACTCTCCCGACGCTCATGTCTACGGTTCAACGCTGCCTCCACT
CCCTCGGTATAGATTTGAACTCCATTGCTTCGGCCGACGCCTATTCACCTGCCTTGCCTGCACCCAGCTCCCGTCCCACT
GACTGTCTGTTCCAACCGATCCCTCCACCTATCAGCCTGCTGGACATCGAAGTTCCACCTGTATCTGCAACTGCTGACCC
GTTATCTCCACGTGGCTGGGGTGATGACACATGCTCAACGCTCTCTTCGATTCCCGATTGGGATGCTGGTGTTCGTGCCC
GTGCACAGATCTTCGCTCAACGTCAAGCTCAAGGTGCTGCTTCCCCACCACCGCCTCTGCCCCAACGTTTCACTTCGCCA
GCCAGATCTTCTCAGCAACGCCCCATCTCGTGTGAGTCACCAACTGGTTCTGCACGCCGTGCGCCTGTCACACCACCTCG
CGCGACCGCTAACTCACCACATCGTTATAATCCTACCCAACCTCGCGGTCTGCTTCACGATGCCGATGATGAAACATACA
ACATGCATCGTCACGCCTGCGCTTTGTTGGATTTTGAAACTTTCCAGAACATCCCCTCATTTACTCTGTTTAATGATTTG
GGCCGCTCAATCTACCCACCACCTGTGTTGCTTTCTCCTGGGGATCAGACTAAACGTTCTGAACATTTGTCCATGGGTAC
GCTTGTATGTTCACGTCATGATGTGCTGTCTACGCTGTCACGTTTTACTGTCCGTGTTGTTCCGACTGAAGAGGACACTG
TCTTTGAGCTTGTCGATGGTGTTGCTATCGCCATCTTTGGTTGCATCTTCATTGAGGATCTTGACTTAACTCATCAGAAT
TCCCTCTCCGATGCGTTGAAAGGTATCTCTGTTTTCTCAGTTACGCCGCTTGCATTGTACACTCTCATGTCCAACGACGC
TATCTGTGGGCTCCTTTCTGATCGGACGCGCCGCGTTGTCATTGGGATCGATCCGTTCATCACTTCTGGTGACTCCGCTT
CTCTCCTATTATGGTCTTTTCTTACTGATCATCGGTTGGATTTCCTCAAGCACGGTGCTTTGATGGTGATGCGTAGCTTT
GAACATCTTTTTGCGACAGGCATTCACTCGCGCGTTTCAGCATGCATTCGCTCCAATGTCGTATCCGCTTGTGCGAAACA
CTCAGGTGGTGCTCTCAATCCTACTACCGCTACCCAGCCAATGCTTCCCTACCTCGAACACCGCTTGCTTACTGAGCTGT
CCTCCGCTTCATCACTGCGTGATCAAGTCACACAGTTCCAGGACCGTCTTGATGAATATCAGCTTGAGCTGCAAGCCAGC
CGATCCGCGCTCGAGATGTCTCAGGCTGCAGTCCACACACTCACGKCGTCACTCACTGAGGCTCAGTCTGAACTGCGCAG
TGCCCGACCTGGCCCTCCCACTCAGCCTCCAATGCCACCTCCTAAGCCGTCACTGACCCCCCAACGCATGCCTGGTTATG
CATCTGCCGCTCTCACCGACTCATTGCAGTATCAGAATCGTCAAACTGCACTGTCTCTCGCTACCACCCACAACATCATT
GGTCGTCAGTATCAACCTGGCTCAGGCATGTCCCCCACCCCTACGCGCACTCTACGGCCTCCGGTTCTCTACAGTTCCGA
AATTCCTTTACTTGACTCTGCGTCCTTGCTTGGTATCTACCATTAGCTGTGCACCCGATGCCCTCTTGGTTTCGACCCTA
CTGTTTGCCCCACGTTGCCGATGACGTCACTCACTTAACCCA
>Chinook_aquareovirus_Segment_5
TCGYCGTCCTTGACTGCCACACCTCACCTGAAATCATGGTCGTATTCGTCTTCCCCGATGCTAGTGCTGAAAATGGAGAC
TTTGTCCCCGGTTTCGTCCCTAACAAAAGTAGTACAACTGCCCGTCGCGTTCAACGTGCTGAGATCACATGGCTGCGTCA
TCAGATTGATGAAACGATGCGTAAGTTTTCATCTGTTCAGGTCGCTCATGCGCTCGAACTTGTCGACGTGTCACGTTTGG
GTAAGTTCATCCTCATACCATCCCCACGTCAAACCGTCAAATGGATGATCGACTCCGGGTTTTACGCTTCCACTCCATAT
TCTAAACCATTCCTTGTAGGTCTCATGAAACGTGGAGCAACCTACTCTGCCATCGATGCTGCCTTTCCGAACGTGATCAC
TGACATCAGTGACCCATCTGCACTCGCTTCACTTGTTACCAATGGTCGCTCCGCCTATGTGTCATTCCCCAGCGTGTTTG
GTGCGCCACTCTACCTCCAATGTCCCTCAAAATATTATCATGAGGATCACGTCGGATTCCACGCCCTCAGCCGTGCCTAC
AAGTCCCTTGACATTGATGTTAGCTTACTTCCCACTTCAGACTATGTCACCAATGTTCCACTTGTGCCCAGTCCCAACGT
TGCGTATGTCACTCCGCAATCACTCAACGTCTCCAAGTACACCGCTATCTACTCGGTGTTCCTTGCTCAAGCTGCTAACA
TTGGTATGGAGCTGGATAATCCTGTTGCTCATTCATGGATTGATGGCTTGTCTACACGTCTACGCTCGTACACTGCCGCT
TCACGTACTGTGGTACGCAAACTGCGTATTCCGATGCCTTCTGCACCCGCAACACCACCTGTTTCAATTCCTGTTGCGAA
TGTTACCATGCGTTGTGTGGGTGAGGCTTCAATGTCTACTGTCCCTGCCTATCGGACGACCCTTATGTTTAAGGCGGTAC
CTATGAGCGTGCTTACGTTGTCCAAGATCGTTGAGGGAGGCAGTTACTCAACTCGGACCGAGAGTGGCATGCTGGCTGAC
TGGTTCTTCCTATGCATGATGAGTGCTGATGACATCCGAACTTCATCAGGTGGCTTCTACAAAGTGGATACTGCGCATGC
TGCCAATCGATCGATCGTCCGTGCTACCATCGTTTCTGTGCGCCCGTATGACTGGGAGGTTCCCATGTATCTGAGTGCCA
CACCTGTGGGATCGCACGCGCTTGTTATGGGAAAAGGACGCTTTAAGTCCACGTTATTCCAGCTTCTCCACTCAATCATT
CCCGACCGTGAAGTGTTCCTTAACGATGATGCTGTGTCGGATTCTGACGGTCCTGGTGATTCGACATCTCCCACTTTTGA
GTCCGTCTTCTTTGATGAGTTTATGTCCTTTGTCGACTCGCATCCTGACTCGCTGATCCTTCAGGTGATTGCCGGTAGTG
TTGAGCCCAACCTCTTCGCTAACATCAACCGCATCTTCTTGGACTGTCACAAACGTTACATCCGATCATGGTACCAGCAA
CACGGCCTTAAGTATGTTATCTCCACTGCAGGCTTGTTGATCGCCCATGCTGATGCTGAGATTCAAGATGCTAACCTCGA
TGTCACCATCTTTCGCGCTCGTGTTCTCTTCAACGCTGATAAGAACATACTTGCCCGTACCGGTCGTGTTGGCGGAATCA
TGTTCCAACTGCTGCTTTCTCGCCTCTATGCCATGATGGAAACGCCTTCACCGCCAAAACCCTTCGGTCACTGGTTCAAG
TTCCGTGTTGCCCCCTGGCTTGATGCAACCGTTCGTGGCCCTCTCTCCACTTTCATCCACATTGGTGTGAACGTCAACTT
CCCCTCTACATGGCAAGTTCCCCTAACCCAAGTGCGATTCTGCTGGATGAAGTGTGCTGTCACTGGAGACTTCAATCGTG
GTGCGTTGGAGGCCCGCCTTGCTACTTACCGCATGACTCTTGATGTTAAGCCCGAACCTTCGCCATTCCCCCACCACCAC
TCCCCTTCCGTCGTCAKGTACCTTTCTTCTCCCATACCGCATCATGTTTTTCCGCCTCAGGTACTGCTTCCTATCGCCCA
GCTCACCAGTTTCATTCCCATGTTGAGGGACTACGTCTCTGGTCCATCGTTTCAGCTGCGCGAGTCTCTCGTAGTGTGGT
AGTTACCCAGTGACGTCTCCGGGATCATGACTGTACCCGGTGATTAGTTAGGTTGGYSGCGTTT
>Chinook_aquareovirus_Segment_6
AGAAGACACCATGGGCAACGTCCAATCCTCGGTAACTAACATCTCGGTGAAAGGTAACGGCAATCGTTTATCTCCCAATG
CCTCTTTTCAGGCGTCAGCTGCACCAACATTCTCGCTCAATCCTGGAGTACTCAATCCCTCAGGTGTTCTGTACACAGCG
TCCGGTGTGTCATTGGGTCCGGTCACCGCCGAAAGTTTGGCACTTTTCTATGATCGCAATGGTGAACCCTTATCTTACCT
ATCTGATGCTACAATCGACACGTTAAAGAAGATCGTTACGTACCTTGACATGTTTCGTCCACTTTTTGAAGACATTGGTG
CTACTTGTCCGCCACCCAAATTGGAGGATTTCACTACAATCACGTCTGGTTTCGTTGGTTCTTCCCCATATACAGCGATC
GACAACCCTGTTACTAATGGCTACTTCGTGTCAATGACTCGTATGCGTTTGCTGACGATGAAGTACAATACTCTGCTCAG
CCAGGTGGCTGCTTGGAATAAAGATCTGAAGTTTGCCGGCGCCCTTGCACCCATCAACCTACCCATTGGATCGACTGAAG
TTAGTTTCGACGCTTGGGCTCGTTATTTGGCTGACGTCCTCCCTTCCGACAACATATGTGTGACCAACCCAGATGCTAGT
CTCGCTTGCGGCGCGAAGATGTACCCCGCCTTACGAGTTGGTGATAGTGCAGAGTCCAGTCACTTCGAAGCTGTTGGTGT
GATTGCGGGTAGTGTTGCCACGCCTAGTGAACAGTCAGGGTCCCTCGCTGATGGTGCTGCCCATAGTGGTAAATTGCTCG
GTGATGTTGCCGCTTTCACCCCTGATATCGTCACTGCCAGTTCGCCTGTCCCCATTGCTGCATTTAACGTGCGTCCAGCA
CCATGTACGTATCATTACAATACCTTAAATCCACTATATTCAGATTGGGTAGTTGACGTCCCTGCCACTACACTTGATGT
CACTATTACACATGCTGGTGTCACATACCATTTGAACATTGGTGATGATAAAGGTAATCTCGTGATTGACTTGAATGCTT
GCACTAGTTCAAACTTCAGTTTTGATCTGGGGAACGTCTCCCTCCACACATCGTATCCTGAGTCTACTGTCTCGTTGCTC
TTATTGAAAACGACTGTTCCTCTTCAATCTGTGTCGACCGCTGGTCAGATTAGCGTTCTTGTGCTAGAGGTTACTACCGA
GAAGACTTCGAAGCTCACGAGGCTCGCTCCAGATGGTACTAAGCGATTGAAGAACCTCAATCTTAGTTGGATTTTTGAAT
CTGAAGTCTTGTCTGCTGGCGCCTACGTTTACCTGGCACCCTGCATGTTACAGTCGAGTACCACCACTATGACTTATCCC
ACCACTGTAGGTGGCTCGCTTACTATCACTCCCATTGATAACACTGTTGCGCTTCTTGGCGGCGTTCGCGTTACTGATGT
TAGTCCTGCTGATTTGTGTGGTAGCCTTACAGAGGAAGAAGTTGAAGGTGCTTTTCCCACACATGCAGCTCATTTGCTGG
AGCAAAAGGTTAATTTATGTGCCAGTGTGTTGTCTGAGTTGGATCCCTCTGGTGTCGCTATCACCAATACTACTGTTGCT
CATGTTGCTGGCGTTCTTGCTCTATCCCCTGCTCAGAGACTATATATGGATCGTAGCGGTGTGCGCGATTGGTTTCAACG
TGGTCTACGTGCATTGAACTTTCTCATCGGTAATCCTAAAGCGTTGATCACTAAGGCTGCTCCTATATTGTCCGATCCTA
AGGTGTGGACTCAACTCGCGACCGGTGTTACAGAGGCTGTAAAAACGGGGAATGTCATGCATGCCTTTACTGATACCGCG
AAACGTCTTGCTGGATTGCGCAGCGTTACCGCCGTGAAGGAGGAGCTACTGAGCAAAATGACGAAGCGCTATCCTCCAGT
GCCTTAACGTGGTGTTGGGTATACAACCTGCGCGCAGCATTGGAGGGCGTTTGACCGACGTCGGTGGCTTGT
>Chinook_aquareovirus_Segment_7
TGACGCACTWTTGGCTCGCCGCCTCGTACCGTATCTCCTCCCTTATTTGTCTGATGTACAGCCGATAGATGTTGCCCAGT
TAGAGGCTCGCTTCAATGCTTTGTCTGAACGTTTCACCCATTTCGAGTTGGTTACAAATGATCAATTGGGGCGTGTCAAT
GAGAGACTTGTCGGGTTGGAGTTGTTAGTTGAACGTTTGACTGAACGAGTTATGGGAATAGAGCTTGCAGTTGCTGCTGT
TCAAGAGGATGACAGACGCGTGCTCGCCGCCCTCACCGATGTGACTAACCGTCTGGCTATCGTTGAAGATGCGTTATCTA
AGGCTATCATTCGTGTACTACCCCCGTTCTACATTAATCAGGGTGTTCTCGGACTTATGAAGACAGACGACTTCTTGGTG
GACGATCTTGGTAGGTTAAGTGTCCCGTCGTTGGCTGTAATACGTGGGCGTTTGAATGTTGCATATGATAATGCAGATTG
GTGTCGCCAAGCAATTGTTGCGCGCTTGCCTGAAATTTACGACTTGCCTCTCCTGTTACGTGTCGTTGGTGGTGTTTTAC
ACTTGACTAGTGGATTTGACGTTAGCGCGTTCTCATTAACTCCAGATGGTCGACTTAGCTTGAAACATGACTTATTGGTC
GCTATTCAGACGCTTACTATTCTCGCATCTGATGTAATTCCTCGGACGTATCGCTCCCCACTATTACTTTCTGGTTCACC
TGGTGCTCGTGTCCTATCATTAGAGCATTCGACAAATCTTCCTGTGGTAGCCTCGAAATTGGATTTGGATCCCGAACTAC
TTGCGCGTATCAACACCATGGGTAAAGTAAAATCTTTTTCCAATGCTTTCTCACTTTCGCCTGATGGTGTGCTTACTGTA
AAAACGATTGCACCACTCATTGTGGACGTGGAAGGCATGTCATTACTGTTTGGTCGAGGCTTGGAGCTACAGAAGGGTGT
ATTGATACCATCTGAACCACTGTTGGAACCCCCGTTAGTACTTAAGTATCCACCACTCGTCGTTCCAGATGATCCATGTT
TAAGTGATTTTGACGTATGTGACGCACCTCCACAAGTTGATTATACTGGTCGTCCCACTATCTCACTCAGAATGGACCCG
TCTGGTGTATCACTGACGAAACTCAAATCCCTCACTCTTTCGCGCGTGTCGTCTGGTGCCTGGGCGGTTGCCGTTACTTT
AGCCGTGAAGGACACTGCCGGTAACGTTGCTGAGATGATAACCCCTCTCACTCCTGGTTTGCGCTTTATCGATGGGCTTG
GTTTTATCGCTGCGACCTTGTGTGTTTCTTTCACTCTCCCGAAACCCCAAGCGATCGCCAGCATCTACGTTGGAATCACA
AACACTGGTGCCGTTGGAACTGGTCGCTGGCGCGATTTAAGTCATGATCAATTGTTGAAGGCAGTGTGGCCACCAACTCC
TGGTGTGAGTGTTCCGGTATCGACAATGGTCCATGGTAACACTAAGGACGGTGCCCCGGTTAGCTTGGTAGGTATGGACT
TGATTTCTGGCTCCTTTGGTGCGCCATACATGTTCACGATTGAGTACCTCACCATTCAATCCCCACTTCGTCCCATTATT
AAGGGAGCAATGTTTGCGACTGCTTGCTGGCCGACAATGTAGCGCGTCCATGCCCGGTCAGGGGKSYT
>Chinook_aquareovirus_Segment_8
TGATCCAATGGCCCGTAATACTTACGTGTTCTTGTCAGCATCTTGGTTTGGTTCGCTTCATCCCCTACTTTCTGGTGACG
ATTTAGGTTACGTATCCTCTAGTGGTGGAACAGTTTGGGGTCACCTCGCTGACGTTATTGGTGTGGGCTCATTTTCGATT
ACTACAGGTCAATTGCAGGCGCCAGCGCTTGTGAGCCGTGTGCTTAAATTGGGACAACTTCTTAGTGTGTTTCTACCCAC
TGACTGCCTAGCTCAAAGATACATCATTCATGAATATCATGGGGTTACTTGGCGTTCTCCAGCTTATGATTCACTCATAC
CAATCAACCCTGTCAATGCGCCTATACCTGCTGTTCCTGTTGAACGTGCTGTTTTTGATCTGCGAAATCTCCCTCGATGG
CGAACAGCTGGTGCTCAGATGCTCCCTTTCCTTATCGATGCTACCTTCACCACTTTGGACACCCTTAGCCCCTATTCACC
GATCATTTATCTCGGCCTTGAGGAGGATGCTGCCAATCTACGTTCGATCCTACGTACCTACGTTGGACGTTCATTTGATT
CAATTGGCCCTATGCTCTACGCTCAAGCATGCAACGGCTCTGGTGTGGGTGACGTACTTTATGCCCGCTTGGCTCGCCTC
CTCAACACCCTGTACTTTGGTAGTTTCTTTGGTCTCCTCTGGCCTGGTTATTCATATTATGGGTTCTACTTTTCCTTCCC
TCGTGAGACCAAGGCCATCGACGACGCGATCCTGATGTTACAACACGGTGGGATTGTTGCACCGCTGACCGGTTTGCAAG
GCGCTGTTGAATCGCGGCTTTCGATTGTACTTTCATCTCCTATTTGGATGATGTCGCGCGATTTTTATTCCGCCTTCTTA
CTCTCCACTGTCTACGCCGCTACTATGCAACCGCCGCTGCTTGACGACGCCTTTCTGCATTTGACGCGCTCTTGGACGAT
CGCGAATGGTGAGGAGGTGTTTCGTGTTTGCGGACCTGTGCTTCGGCGTGCGCGTATTGTGAATCGAGTTGCCGCACGTG
TGTACTCCCCGCAGGACGCGGTCGATTGTAACGTCGCTCTGACTAATGCCATCAATCATCGTGTGCGCGCGTTAAACGGG
CTTAGTGCTGAGCAGAATGCCTGGAATTTAGCCCATCCCAATGAGCAACACTTACACATTAAACCATTCCTAAACGGTGA
CATGGTCAACGTCTATGAATCCTTGCGCTTCATTCCGGCTATGCAGGCACTGTTCGCGTAAGTTGCGGGTGAGTCCGTCA
GTCACGGRGGTCGGGTCTTTCTTCATCTKG
>Chinook_aquareovirus_Segment_9
GGCAGCGACCGGATCTACGTGATGGCAGACAATCGCACCCTCGCTGTGTCCTCTAATCGCAAGACAACTCAAAAACGTAC
TGTTCATGGTGACCAGCCTATGCTACGTTTCTCCATAGAAATTGACCCTAAGGATGCACTGAAACGCAGTTCAAATTCAC
CCGCGTTACGTAACGCGCTAGGGTTAATGTTTCCAATGTCATCTTCCGACAATTCGCGGTTCGGAATTCGTCGTTTCGAG
TTACGATCTTTAGCCCCTACACTGAATGACATGGCTCACAATGACACGTTAGTGCCAGGTAACCCCCGTCTCTCCGTTTC
ACTGTCCAATCAGCTGCGTACATTGCTTACGGGTCATGTTCCTCCTGTCGTTCTAGACGATATTGCACCTTTACACGGTA
CCTTCCCACTCTATGCCGCGCGTGGGCTGACCTACCATCTTAGTGGTATATCACGTAAGCCTGGGTGTCCTCCCCCGCCA
ATATCCCAAACGGCTGCTGCTCTGTGTTTTCGTGATACATGTGGTATCGCTACATACACCAATGGACCCGATAACCTTGA
GGGTTTCATCACACGTCATGGTGCACCTATGCGCGTTGATGACCTGCTGGAGTTCCCGCGTGAGTCGTTACCGTTTATCG
GTATTACGTATGGCGTACGCGTTGACACTGTCCGTCGCGTCAGTGCGGATGAACGTCTCATCTCATTGCAGAGCTGCTTC
TCTGACTTCGGCCCTGAAGCCAATTTGGTTAAGGTGATTGCCATTCTGCTTGCATTACAGCTGAAGGATGATCTAAATTC
CATCCTATTAAATCCTGACGAAGAGTTGTCCAGAAGCGCGACGGGTGCGGGTCGAACTATTGGTAACAGCGTCGGGCCGT
TATGCTTATTCGACCCTGTGTTGGCTAATTGGTTTCATCTATGCCAATCTCGCCGCTCTGATTCACTTTATGACGTGATT
CGCTGTTACAAGGACGCCATCACTCAACCTCACGTCGTCACAATGAGTTTGCACCGCACTAAGGACGGCACACCCTCGGG
CTCTATTCAGCTCTCACTGAACGGTGAATTCAGCGTCGTTCGACCCATCCGTCGTTAGTTCCGGTAGAGTTGGGTGCTGA
CCCACCCAAGGGGTATCAATTATCTTCATC
>Chinook_aquareovirus_Segment_10
CATACTCTAAGATGGATCTACCACGTTTTCCCGCTTTTCATCAACTTTCGGCTTTCTGCTATGCAGTTAATTGCGGTACT
GCTCGCGGTGTTGACTCAGATGGAGACCCTTGTCCTCTACGCTCCGCTACTTACTTGCGTATGGATCGACACATTGTGTG
TGCCACTTGTTTAGGTGTGCTTCATCGCGGTGCCTTGCCCATTCCACGTGAATGTGTTCATGAGTGTTTCGCTATCGCCT
CGCAACCTCATCTCGCTGTGTTGGATGATATTGTTGCTAACGTCTGTGCTTGGCGTGAATCCCTGATGCGCTGTCTTGGT
ATCTTTGTCATGCTAACCCCCCCCAAAACCGACTCCCCCAGGATTGTTATGCCCATTGAAGCATTGACTGACACTACCGA
ATGTCGTACGCGTGAAGGTGAATGGTGGGGTAAGAAGTATGTTGCTACTGCCAATGGATCTAGCTTGAATGAGCGAATGC
CACCCAAGACTGCTACCAATCTGTTCGTTCCGCTTCCTGAAGTCGTTCGTCCCTGTGACATCGCCGCCATCGCCGGTCAT
ACCACCCATTACCGTGATAGCTTGGTGTCACCATTCGCCTCATCCGTTCTGTGTGACCGCCCGTGCGCATCGATCTTCTG
GTCCACTCTTCGAGAGGGCTCCGTCATGTTTGGCCCCAATGACCCGCATTCTTGGATCATCGCTCACCCTCAGTCTGACA
TTCATGCCATCTTCAACCCTGACTTTCCTGGGCTCGCACGTCCACTGTTGCCAACTACTTCTTACTACGTGTTAGCCCAA
TATTTGATGGGGTGCATGCACGCAGCTCGTGGCGCACGCGTCTTCAAATCCTCCTTTCACCTCTCACTCCCTGCCGCTAA
ATCCGCTTTTATGGCACATGTGACACGTTCTCACGCTGTTAACCCGACCTACCACTCAGGTTCAACGTTTGGCCATCGAG
TGACGACTCTGACTACTCCTCCGACATGCGACTCCTGGTATATTGTGAAGGCCTCTGATTAATTCCGTGAAAACCATGGT
GGGCGCACGCCATGCCTTGTAAGCATKGGTTCGCTTAGAGCGCGTATCTTCATC
>Chinook_aquareovirus_Segment_11
TTGCAGCAATTCCTTGTGRCCGTGTTCAATACTCTGAATCATGCATTCTCTCGCGATTTTCCCTCTGGTTTTCATATCAT
TGGTGACCTGTGCCCTTGCATTCAACTCCTCCTTGACGGTGCTCGATAACGCCACGTCATGTGACGCCTTCCTACATACC
AACTCCTCGCTCTGTAATGTCTCCGATGTTGTGCTTGGTGCGCTTCTCCACTATCCCGACGCAACTGTTCAGTTTTGTGC
TGTTTTTGGCTTTGTACCTTTCAAGTTCTGCAACTCCAGCTCTACGGACGTCGCTCCATTTTCTTGGGCTTACTACCAAC
GCAACCACTCATCACGCGCCATACTATTTGCCACGTGCGGATTCTTCGATGCTGGAGGCGTAACCGTCATCAATATCACC
CTACCTGTGAACATCTCTCCCTGCAAGTGTCTTGCTTACATGCGTCAATTTAATGTTTCTGAGCGTACTGCATTGCGGCT
GATGGCACATTCCGCCTACACTTTGGCTCCTGGTTGCGCACATGTGGTGTCTGACCCCACCGTTTCTAACTCCACATTCC
TCGAGGTTGGTATGGAACTAGCCGACATTATTTCAGTGTCCATCACCGGATTGCTTGCTATCTGCGGGTTCGTGCTTGGC
ATCATTTATCGGGTTAAACATGTACTACGGCGCCGCCACCGTTACTCCTTCAATACTGTATGTCGTTCAATCCGCGGTGG
TACCAATCCTGATGCTATCCCTGACATCTCACCCATCGCTGCGCTGGACACAACTCCCTTTGAAATTCACCATCCATGTG
ACGTTTCAACCACCTCTTCTTTCATGCCACTGCCTCTTACCCCACGGACGATGTCACGCGCGATGGAGGCTGTGTCTGAC
GCTAATCAACCGATGCGTATCATTCGCTCAAAAACTCCATGCTCATGGCCTGGTACTGATCCCTGCTTGCGCCCTAAGTT
ACCTTGTCGTCTATCTAGTGTGACAACACCCATTTATGTTCCGAATGAAGCTACATATCTGGACCCAGCCAAGTACCTAC
CTACCGCTCGCCCGGCTAACTACAACGACTTCTGCCTACCACCTGACGTCTGCCTTGACGATCAACCTATTGAGCACACC
CATCACACGGAGCCACAATGAGTCTAGGGGGGCTGCACTGCGCCTAACCTAGTTCTCACCTGGTGTCAGGTATTTTCATC
CCCACA
>Pacific_salmon_nidovirus_draft_genome
ATWAGAGTAAAATTTAATTTTTCTTAAACAAAAACAAAACTTTCTCTTTATAGTGTTTAACMCTATCAGAAACAGTGTTT
GATTTCCATATCAACACTGCACCTCGCGTCATGGATTCTGCTCCTGGCGCTTCACGCCGTTCAAAGCGTGACTGTCGTTC
ACGACGTCACAAGTCGAACGCGTGTCAAACATCTACTTGCCATAGTGATGTTTCAAAACGGACCTTCTCACCGCTTGACC
AACTGCTCGCCATCCTGCTAGTCATTTCCGTATGCATGCTAGGACTGGTGATCTACAAACCTCAAATCGAAACCCCAATC
TCTAACGAGACGTTCTCTCTCTGTGTCCTTGGTCTGTTGTCGTACATCCTTGGGTTGTACGTCAATGGTTTTCTGTTTGT
TTGCGCTTTTATGGTATGTACCATGCTAAAGCGTACCATTCAAATCCTCAGCCGTTTCGTTTGCTTTATGTATAACATTC
GGCTACCCACACCTCATGCGCGTCTTCGCTGGCTGGATGCACTTCATGTGACTCTACTCCTGCACAACATGCGCCATGCC
CCTCCAAAACCCACGAAAAAGCGTGTCTCATCCTCTGCTTTTGCTAAACCTACACTTTCATTTAATGACAGTGTTGTTAG
CACTCCATGCACAGACGAACCCGCTCTTCTGGACACATCTAGCACATCATTTAATGTTGTGCCTGATTTGTTTCTATCCT
CTTCTTCATACACACCATACATTCCACTGCCTACTTCTGTTGCTAGTGTATCTTGGCGTCCTGAACTACCTTGCCCAACT
GGTTTATCTGGTACTAGCAGTTCCATATTGCATGAAACTGAACCTTTAACCTTTGGCAGTCCTGCTCCTGGCATGTGTTT
TCCTACACAACGGCGTGTTATTCCTTATCGGTGTAACAAACAGAAGCAGGCCATATACAAAAGCACTACATCTAAAGCCA
TTGCATATCATTTCTCTGGTGTACGTGGTGTACGTGATATTCCTATTCCCAAGCGCATGCGTCCTCAACGCCTGATTCAC
ACTGTTATTGAAACTGTTGTGTGTCCTATGATTGATTTGACCACTTCTGCGTGTATAACCATTGCATTGTCCTTCAATTG
CTTTGGTGTACGCTCACCAGCCCCTTACCAACCTGACACACATGAAGATCTAACTGGTCCTACTGGCAATTGTCTCAGAC
TTGTGTACAATGCTTTGTTGCGTGTATCATTTGTCGGTCGATTTTTGCCATTTGATGTGTATTCTGATGGTGTGCGTTCT
GATACTGTTTTCAATGTCGATGGTGTTTCTAACTATCGCTTGGCCCTCACGAAGAAAATCATTACTGGTTTGTTTCGCCT
GGTCACAGTGTCAAAACCACATCCTGATGCCAAAGGTTACATTCATGTTATCGATAACGATCACGTTGAAATTCTTTCAT
TGTGTGACACTTATCGTAAACGTGTTGGTGGTAACTTGCACTTGTGCTTTAATGCTACCAGTGTACCAACCCACTTTCCA
TCCTATGGTGTCGTTTACGCGTTGATTCCCAACCTGTATCCCACACCAATCACTGAAACCACACAACCCACATATCTTCA
TAACACTTTCTTTCATAAGGATGATGTTACTGAATGTGAAAAGTTGTACGGTAGTGATTACGTTACTGTGCCGCTTTCTC
TTTCTGTTTTGTGTCTGACTTTCACTGCCGGCTTTATGCTAGCTAAGCGTCTTGTTATGCCTGCTAGCTTCTGTTCCCAT
CAAGCACTGTCTGCATTGTGTTTGCGTTTACGCATACCACTGCCACGGTGTAGTGAAAATCCTTTAGTTCTAACACACTT
TAAGAATGGTTATTTCCGTTCTTTTGGTGTTGGGCTATCAATAGTCACTAAGGCTACTGGCTTTGGTTTAGCTTGTTGCT
TTTCTACCACCTCTCGCCCTCATATTACGTTTTATGACGTAAGCAATCCTGGTGTCTATTGCAGTGTTCCCGCTGATTGT
TATTCCATTATTCACTTTGCAGTGACTAATGGTGAAACTAATATACCTAACAAATATTTATCCACGGCCTTTTATGGTAA
GTTGTGTAGTGTTTGTGCTCTTGAAACTTGTGTTTGTGTTAAGTGTCCATTATGTGACAAAAATTACCCATCCACTTCTT
CCTGTACTTGCGCTCCTTGTGTAGGTTGTGGTACTCATATACCTGCTAATGGCGTTTGTTGGAGTTGTGATGTTAAGTGT
CTTATATGCACTGGCCGCGCAACTGATGTTAATACTCTTTGTAGTAATTGCACTCCCAAGGTAACTGTTAGCAAATCTAT
AACTATTGCATCAGATTGTCTTAATGTTAGACATCAATCTGTACGTGGTGCTTCTTCTTATAAGAAATACCAATGTGGTA
GTCCTATTAAACCTACACAGCATGTTGAGACTTACACACTATTGCTTAATGTTTTAGATTGTGTTGGTTCTACCTGTTTT
GTTCTTGCTAATTTGCTTCGAGACATGAATTTATATGTTCCCGTTTCATTTTATGCTCCTTCCGGCTATTTTATGAATAT
GTTTGCTGCTGTTCGTCCTCCTGCTATGCGCACTAAGGGTACTGAACCTTCTTTGTTTACTGGTGTTAAACACCATTATT
CATTTAAGCGGCACACATTAGATACACTTCCTAAGGACTGTTTTGGTTTTATAACTGAACGTGTTAGTAAGTGTTATGGT
GTATTTTATGATACCACAACTTCTTCTCCTATAACTACTGAAGGTGGTGAATGTTCTTTTAAACAACATGATCCAAACCA
TGAATGCTTCGTTCATCATTGTACTGCTTTTAGCAGTATTGATGGCGTTATTTCTCGTAGTGATACATTAGACAACATGC
CTCAATCTGAGTTCTATGTATTTTATAATACTAATGGTACTTATTTTAAGTGCAATGTTGATCGGTTAGCTGTACATACT
AGTCCTAACACCTCTCTTTTAGAGGCAGTTATGGGCTGTGTTTCTAACTACAATATATTGACCCCTTCTAGTACTCCCAA
TGTTGTTATAACAGCTGCTAGTGTTAGTTTTTCTTGCCTAGTTAATGGTATTTGGACTGATGTTAATATACCTAATAATC
GTAATGCACCTGTTGGCGCTTATGATTTTAACTATAGCACTTTACAATGCACTGATGGTACATTAACTTTACCCAGAGCA
CCTTCTGTACAGTCTCCACATGTTCATTATTCTAATGAAACACATTTTACTGATTGTGCTGTTGATTCTGAACATTTTTG
TGCATTATCCCCTCAACTAGCTAATCAAGCTTTTCATATGGCTGAGCAGTTTGTCACCGAACAGCCTTCTATTATAGATG
TTGCAGGTGATGGTAATTGCTTATTTCATGCCATACTTAATGCTTTTGGTATTAGTGGTGTCGCTAGTGCTCATTTTCGA
GCTTATCTGGTCTCACGTACTATTCATACCAATAGTATTTCTAACTATCAGTTTAATACTTGTTATGTTCCAATTGGTGA
CAACGTTGAGTTGTTGTCTTGTGTTACACAAGGATTAAGAGAGCTAGGTATAGGTTTAATTGTACATTCTACACCTATGG
TAGTTGTTGTCGATTCTGGTTTTCCAATTATCATTCATCACTTCGGTTCACATTTTCAAGCTATGACTAATAGGTGTATA
CCTACAGCATTGCAAGAACGTGTTCAAACTGCTATCAATACAGGTCGTATTTTGTGTGAAAGTGTTCATACAGCACAGGC
TGCTTTTGGTTTAACCACTACAGCTATTCCACCACCACCACCTGCCCCGCTAACTGTTGATTATGATTTGACTGCATTTT
TGCAAGCGAATCTTTTTGACGATTCTGAGGATTTATCTGCATGGGTTGATGAGGAGGATGACTTTGTTTGTCCATCTGGT
CCACCTTCTCGTATGTCTTGTATACAAGAATGTTCTGTTGAGGTTAGTTTGACTGCTTCTGCTGTTTCAACTTCATCTTC
ATCTGCTTCTCATTCTGGAGCCGCATCGCCTTTAGGTGTTGCTTTACCCGACACAGAGGCCGTTCTTGTTGCTGCTGCTG
ATGTTTTAGCTAAGCATGTGTCTTTAACACATGCTGAACTATTAAATCATCAGGTTGATTTTACTCTTGATGTTACTACT
TGCAATTTACGTTTGGATTGTTCAAGCGATTTTTGTACAGTTTATCATTCTGCCAGACCTTTTGGTAAATGGTTGGATAC
TATGTTTTCTAACCAATATCAAGTTATTTCTAGCAAACCTATTTTTTCTACAACATATTGGGAGTGTGTGCTTAATGGTA
CAGCTCTTGTTGCAGTTACACTTGGTACAATTCCCCGTAATGATCAATTTTCTGCTTTTGGTTGTAGTTCCTTATCTTGG
TCTTGCTTTTATGCAGATGGTCATTATAGTTTTACACATAACGCCATCAGTACCATTCTACCTAGCGTTCGTTATGAACG
TATTGGTGTTTTTATTGATGGTTCATTGAGCACTATTTCATTTTATGGTATTGCTAATACTCCTGTACTTTTGCACGTTT
ATGAATGTGTCTTTACCGATGCTCTTTATGCTGGATTTGGTTTAGATGATTCCCATGATACAGCTTCCTTCTGCCAATCT
AGTTTAACTAGTAAATGTGTAGAGGTTGTTGATATAAAAACTGCTCTTACCGCTAAGACCTGTGTTAATGCTGCTAATTC
TAGAGGCTTTTATCAGGGTTGCGGTGGTATTGCTAAAAAACTTTGTGAGCACTATTTTCTATTATATGATGATGGTTCTT
CCGAATTTCCTGAAGGAACTGTTAAAGTTCTTGTACCAACATACTCAGTTGATGAGGGTCGCGTTTTACATATTCGTGGT
CCTACACCAGATGAAACTTATGATCTTGATAGGTTTTCATATTTGTGTGCCAGTTTTTCTGGTACTACTTGTTATGTGCC
TTTGATTTCTGCTGGTATTTTTCGCAATGCATCTGTGTCTGCATCTATTGTAGCTGCATTCATTAAGCATTCTAAATTTA
CTAAGTATTATTTAGCTCCTAATTCTGTGTCCGATATTGTTATCGTTGCACAAACTAGTGCTTTGTTAGGTTTTGATTTT
GTTTATACGCCTAGTGCTTATAAACCTATTAACACCCCTGTAGAGGTTCCAGCTGCTATTACTACCGCTTCTAATGTTAG
CGTTGAGCCTTCTAGTTTGGTTGTTACCTCTACCAGCGAAGTTTCGGATTCTGTTTGCGTTGAGCCACCTAAATTGCTTG
TCTCTTCTCCTATTAGTATTGCTTCTGCTGTAGACGTTGTGTCTTCCATTAGTACTACTGATGTTACGGTTTCTGATACA
ATTATTAGTTCAGTGATTATTACTGAAACAATTTCTTCTTCTATAGGAAGTGTTACTAGTACAGTAATTCTTTCTGACAC
ACTTTCATCTGTTAGTGAGGGTGTTTTATCTCTAGAAGAGGACATTTTCTTTGATACTCCTACTTTTGATGATTCGTCTG
ATGTTACAGCTAATGATGATGTACCATCAGCTCCTAAAAAGTCAACTTTGAACCACACTTTTTCGTTTTTAAGACGTGAT
AGTGTAGATTCTTCTTCATCTTCTGATTCTGACGATGATGAAGTAACAGTACCAATTCCCTCTAACAAACCTGATTTTTC
TGACTTTAAAGACAGAACTGATGGTTTGAACTACGTACGCATTCGAGATTCTTATATTTACAGCGATACTAAGTTTAGTT
ATAGTTCGGATGGTTCTGATTGCATTAAAGCATCTGTAAATGGTGTGTTAGGCTTTTATGATTCTAGCATAGATTTCTCA
TGGTGTCAGCTTTACTTTGTCTGGTGGTTAGTTACTTATGTTTATTTCCGCTTGTCTTATGCAGCTTTTTTGTTGCATAT
GCATGCTGGTATTTTTAAACCACACGACTTTAATGGTGTAATGCTTGTTAAAGGTTTTGTACCTAAGGCTTCTGCGTATC
TTGTCATTGATGCTAATCATATGTGCATTTACGACAGTTCTATTCAATCATATGTTGGTTATTGGAGTGATATAACTTCA
AACCCAGAGCTAGTTCTTAATGCACCTCTTGATAATTCACGCGTTGCTTATAGTATAGTTCCATATGAAAATCGTCTTTG
GCGTTATTTCTTTGGCTTTATTTTAATAGTTATCATTTTTGGTATTATTCATAAGTTTGCCACTGTATTATCTGCTGAAA
GTGCGCTTATGCAATCTTTTTATGATGCTGCTTATTATATAGCACCTCATAAAACCCAACGCTCTTTTTGTGATGCTTTT
ACACATACTTCTACTGTATATGTTTGGTTTATACCATTTACTTTTACAGCTTTTGATCAATGTGTTAAAGCTGTTAATCA
ATATGTAGCTGATCATCCAGGTTTTGTTTATACAGAAGATATGTTCGCTGCTATAAAGATTGATACCATCAGCTCTCCAA
CTCAACAATTTGATTATGTTATAGCTATTAGTTATTTCATTCTCTGTTTTGTACTACTTCTACACACTTATTATAAGTGT
TTTAGAACTATTACTTTTGTTGTGTGTTTTTCATCTTGTTGTGAATTATTGTGCATGTGGTTTAATGCCACTTTTGCCAG
TTTTTTCTATACACCTTCTCTAACTGTATTCAGTCACCCTGCACTGACAGTTCAGGTTGTTTTATTATGCCTTCTTATGT
CTTGGTACATTGGTTTGTATAAAACTTGCAACTGCACTCGTGGTGTTTGTTTGCATTGTATTCAACCTAAGGCTGTACGT
ATACAGTATGATAGTGCTATAGGTAAAATTGATCGGTTGATTGCTACTGGCCCTAAATTGTGTCCCACTCATAAATATTT
TTGTGATCACGATCAGGGTAAGTTTTCTGCCAAAGCAGCTGCTATTATGTCACGTGACTTTAGTTGTATGGCTGTTGCCG
GTCCTAATGAATGGTTATCTGTTCATTATGATGGCGCTGTTTTACCTGCTCATAAAATTGTTACTGGATTGGTTACCTCT
TCCATAAACAGTTCCAACCTACTTAGTATGTCAGATAGCAACCTTAAAGAGTGTGCTATACCATCTGCTTTAACATGCAC
ACCTGAACAATATGGTGCTGCTATTGAAGTCTGCTATGCTATTATAGATAAATTCTCTTGTAGTACACATTTGTATGTTA
CTGAAGGTGAAATTAGTATTGGTGTTCGTCGTCGTGAACCTCGTTCTTCCAAAGTTCCTTTGGATTTACCAGATAGTAAC
ACACCACCACCTACACCCAGACAACAACTCGCTAGCGTCCCTGTTTCTATGGACTTTTGCGAAATGGTTTATGGTCCTGT
TGCAGGAGGTCCTACAACAAGTACCTTTTTACCATCTTACTTTACTTTTTTAAGTAAAGATTATCCTCTTCTTCTTAACA
AAGCTGTTTTCAGAACATTTGATGCCACTGCTAAATACTTTGTTGTTGCTGATGTTTGGTCTCTGTTTTCACAATCCGAC
CAACAAAAAGTAGCTAAATTCTTTACATCTAAACAATGCAAATTACGTATTGTTCAACTTGATGTTAATCAAATGAACGT
TCATGGCATTAAGCCTAAGCGTTTTAATCTATGGCAGTGTATTTTGTGTCTTCTTTTGTTGCTACAATCTGCTAATGCTA
ACACTCTTTCATACTTTTGGTATGATTTGTCTACTAATCGTGTTGCTAATACACCTACTTGTGGGTTTGTTCCAGAGTTT
GCTGCTAAGTTTTACCCTGTAGACATACCTAAAGGTTCCTGGAATGATTGTCCTATTTTGGTACCTATCATGCCTAATTC
TTTTGCTGAACGACCTGGCATTACGCCCATTATTAATGGTTTGTATGCTTATCGTCCACCTGTAGGCGGTGTTGTTAGTA
CAGTTCCTTTCATATTTGCTATTACTAGCACGTATCATAGTTTCATGTCTACAATTATGGCGCTTACTGGTGACACTTTA
TATGAAACCAGTCAGATAATGACTAACGGCACTTTTTTCGGTTTAACATCTGTTTTTACAGAGGTTGTCGGTTATGGTGT
TGTTGATGTTCGTAATTTGATGTCCGGTAATTATACTGTTCTTCTTAATTCGCAACGTCTTGCTTGGACTAAACCTATTA
TTCACTGGTCTTTACCTGTTGTATATACTTATCCATTTGGTACCCGTTGCAATACCACTCACTGTGCTATTAAACCAGCA
GAAACTTGCGTTAGTTGGTTTTTCTCCACTTTTGATGGTTATTGCACCGATAGTTTGTCTACTTTTTGGCATTCTTGTGT
ATCTACTTTACTTGGCGCTGCTTACACTCAAGGTAGCTTTGTCTTTGTGACATATTGCTTCTTGTTCTTTGCAGTCTGTA
TTTGTATCATTTTTGTTCTTGATACTATACGTTCTCGCTTTGGTCCTAATCAAACAGCTGTTACTCATGTATTCTTATCT
GTTGTTAGTTTCTTTATTCTATATGGCATAGTTTTATGTGGTTATACCAGTTTTTCTGTTATTAACCATTTCTTACAACT
ATTTCTTATGTTAACATTCCCTCCATTGGGACCTGGTACTAGTAGCATTTGGTTTATTAGCCGTATTGTAACATTTGCCT
CATGGTTCTTTTCCTTTATGAGTCTTAATTACATGTTTTATGTGATTTCACTTTTTGAGGTTTTACTTATCTTTTGGCGT
TATAGGACTCCTGTTTTACCAAAGGTTAAAGAACTTAAGATTGATGGTCATTATAACCCTGATATATCTGTTGTAGCTAC
GCATCCTCAATATCTTACAACTGCTATAGTTACAGATATTTGTGCTTGTACTGGTTATACTCTATCAAAAATGGCTCTAT
GTGCATCTCGTTGTCATGGTACTCTTTCAGCATATATAGCAGATCCTAGTAATGTAGCTGCCTGGGAAGCTTACTTGTTG
GCATATTTTTGTCAGCAATGTATTTTTGCCTCTCAAGGTACTGATTGTACATATACTCCACCTAGCGTTAATGCTGTAGC
CAATCCTGTTTTTGCTGCCGTTAATCGTTCTAGATCTGCTTTGCAAAGTGCTCTTCGTAAGTTTGCTACACCTAGTGGTG
ATATTGAAAAACATATCTGCATGGTTTCAACAGCTGAAACTATGTTAACTGGCTTGATTTACGAACGTACTTTGTATTGC
CCTCGACATATTGTAGGTAGCCATATGGCTAGCGATCAAACTACCGCTGACGATTATTATCGTGGTCGCTTGAATACATC
TGTTACTGTTACAGTTGCTGGTTTACAATATGTTGCTACTAATGCTAGAATTGTTGGTACTCTTTATGTTGCTGACGTTG
AGTGTATAATTGTATCTAATGCAACTATTAACTTTGCTAGTGTAACACCAGGTGATGTTTTCTCTGTTCTTATTACTATG
AATGGTGCAATGAAAGGTATTCAGTCCATGTGTATGGCTTCTGATTATACCATTTCGGGTTCATTTGGTAGTGGTACTTG
CGGTAGTGTTGGTTATACAAGGCTCGCAAATGCTTTTACTGTTGTTTACTTTCATCAAATACAGTTGCAGACTGGTGTAC
ACACTGGTTGTGACGGTTTGGGTCATATGTATGGCAATTATAGCGATACAGATGGTAAACTTCAGTATCCTACAGGTAAT
TCTGTTAAGGTTAGTACTATTAACGTGTTGGCTATTACAGCTTTATACGTTAAGGCTTGTTTTGTTACAGAACCTGCCAC
TGCTACTTTTGAACAACTTATTGATTATATCACTAAGTTTTCTAACCGTTATCAACCTATTACTGATGAACACAAAGCTC
AGATTACCACATTGTGTGCCCATCTTGATGTTTCTGTTAATGCTGTTTTAGGTGCTTTTGTTAAAGGTACAGCTCAAGCT
TATTACAATACTGCTAGTAAGCGTCGTGGTTTGGTTCATGGTATGCTTTCCTACCCAGCAGGTGAATATACACCTTCTGA
AGTGTTAGCTTATAGTGCCTCTTCCAATTACCTTTCAGCATTACAGTCAACAAAAACAAAAATTGTTGGATTCACGTTAC
CAATTTTGGTTTTCATGATTTCCTCTTGTTGTACGTTTGCTTCCACACTTTTACCGTATCCCTATGTTAGTACATTTTGT
ATCGCTTTTTGCGGTGCTATATTTGTCTATCGTAGATGTTACACAATTTTGGATTCTATTAAGATATCTGTTACTTGTGT
TTTCTTTATGTATTTAACATGCATTCTTTGCCAAACCCTATTTCTGTTTATGCAGGTTTATGGTTTGACTGATTTTAGAT
TCTTATCACCAATCACCATACTATTTTTAGTATTTGCTGTTTTGGTGTTTTTGCATTTTACCATTGAGTATAGGTACGCC
TTTATTGGCGCTATTCTGTTCCCTTGTCTTCTACAAGTATGTTTACCGCAAGTTTTTCTTATGAATTACTTTGCCGTTCC
TGCCATGCTTCTACTCTCTGCGTCACCCATAGCTTTGTCATTAATACACATCTATAATGGTGTTCATACTAATGACACAC
GCGTTGTTGTTGTTTTGCGAACAATTTGTTTGTTTTACAACTTAGGCGTGTTTATTAGTTTTTGGTATCGCTTAGTTTAT
TCCGTTGGTCTATTTCATATAACACAGTTGCACTATTTCGATTATTCGAGCTTTGTTTTGTGTACAATGCAGGCCTTTAT
GCCTTTTGACATGCTTATTATAAGTTATGTTTCATCTATACCAGCCCACTACTTTCGTTCTAGGTTTATATCTGTTTTAC
GTAGTTTTTGGCATTTGCATACATCATTGGGTGTAGAGTATAATGAGGCTTTTGGCTTGTTTTCTATATCACCCAATTCC
TTCGCCCATTACTTAAATGCCACTTTCACTACATCTTCTTGTATGTATTCAAAGTGTGTAAATACTCATTGGGTTAGCTT
CTTCTTTCATAGATATGCCGATGGTGTGTTTGTGATTGATATGTGGTTCTTCCTTTGTAGTATTTGCATAGGATGGCTCT
TTTTAAACAAATTTGGCGTATTCCGTATATTTAATAGTTTTGGCTTTAATTTCGGTAAATATGATTATCATGTTAACTCA
GCCCAATTTATGTATATGTTGCGCCACAACATACCTCGCCCTACTGGTTGGTTGCAAAAAATTTTGGTTGATCTTAAAAT
TTCTCATCTTGATCATTGTGGTCCTAGAACTATGAAAGTTGGCGTTTTGCAAAGCTCCATAGTTCATGGTGGTATTAATG
TTTGTACTGCCATACACAATTCAGGTAAACGTCTCAGTAAACAAGAAGTTGCTAATGTTTGTGATGCTCACAATTCATTT
TTGCAGAACCCTACTATTGAGAATTTTGCTGCTGTTCTTGTTCAAGGCTATAAGCATTCTCCTCAAGTAGAGAGCGCTAT
TACATCTAAGTGTGCTACTTTATTGAAGTCTGTTGAAGCTAACGATGAGGCTTATATAGCTCTTATAGCTAGCTTTTTGC
ACGTACCTGGGTTTTCCGATGTTGTTCATGAACATTGTACTGCTGCAGTGCGAGTTAAGCTTCATATAGCACCTCCCTCC
AATGTGACACACACACCTAGCACTTTGCAGTCTTATATTGCTTTATTGCTTGCTGGTAGTTCAAAAACTGATGTTTTCCG
TAAAAAGACAACGTTACAATCAGATTCCTTATCTCTAGCTGAAGCACAAAGTTCTTATGATTCTGCTCTTAGTGCTTATA
ATCACGCACTTGCTATTCAATCAAGTCCTGATGTTTTACGTAATCTTAAGAAAACTTGTAATGTTACTGCCAATGTTTTG
GCTCAGTCACTCAAGTTGGATACTAAATTGCGTAAATTAGCTAGTAGTGTTGCTGCTTCTCAATACAAGCAACAACGTAA
TCTAACTGCTGCCAATCGTATTCATGCAGGTATTGTTTCTTCAATACACCAATGTCTACAGAAAATGGACCTAGAACGTC
TTATGGGGGTAATTGAAGCTGCTGGTGGTGTCGTTCCTATGAACCAATTAGCAGATTTGATTTCTGATAAAGCTACAGTT
ATTGTAGCTACACCTGAGCAATTGAAAGAGTTTTCTCTCACAATTGGTACTCCTAGTAGGTTCTTCTTTCGTGGTAGAAC
TTATGATTTAGACAAAATACAGGTTTGTGATGATAACATTTTTATTGATGTAGATAAGTTATCTGATCGTGCTCTTTACC
CTATAGCCCTTATGGGTGTTTTGGTTAAGGATACTTCAACGGCCTGTGACGAATTTGAAAAAGCTGTTTCACAGGTTCAG
GACGCTGTTGATATACAAAGTTCTACTGAGTTACAAGCAAATGAAGTTAACTTTAAACAACTTGAAATTGTTACAGGCTT
TGTAGCTTGTGCTAGTCCAGGTGGTGCTATCACTTTTAATGTGGCTAAGGTTATCCGTAGTCATGTTAGCGGTGATCATA
AGTTATTGGCTGCAATTACTAATTGTACCAATGTGGTAGGTATTTCTGCCACTTCACATGGTAGTAGTTATGTTCCAGTT
TATAAAATTGCTCTTAAACCAATTATTGGTGGTGAAATTTGTAACACTTATTTAGTTACAACTGTTAACCCCTTAGAGCG
TGCTGGTGTTTGTATGACAATTCTTAATCAAACTGCTTTACAAGCTTCGTATGCTGACCCTAGGTTGCATGCATTGTATA
CTAGTTTGGTGTTTTCATTTGATGCCCCAGCTACATATTTAGAACAGGATGTGGTTATAGAAGTTAAGCGTTCCTTAGGT
GACGCTAGCAATATAGCCACTAGTGCTCGTGTTAAATCACCTGCCAATCATAATCTTTATCATTGTTACTCTGGTCATTC
TGTTTGTGTAAATTGTTTTGCACAGCAGGTACATTCTTGTGACGGTGTTAATTATTATATGATTCCAAAAACTTGTTCGG
ATCCTGTTAAGTTTTATATACAGAATAGGATCTGTGAAGGTTGTAATAATTGGCTTGATCACTCATCCACTCTTAAGTGT
GTTTGTAATCCTAGTTTGGTAAGTTTACAAAGTTCTGTTAATACAGTTGCTGTATCTCCAAATGCTCCTGCACCGTTAAA
TTGGGTTACTCAAACCTTTAAAGCTAACGTTCATGTAGCTGTCAATTCTCATTTAAACTAGATGCGTCCACACCGGTTAC
TTTTGTCAACTTGTGTGGCGTTTTTCTTTCCGCTAATGGAAAGTTGGTTGCACGAGTTGACAAGAGTATTAGAAGTGTGG
ACGTTAATATAACTAAAGGTGATGGCTCACGTGTTTCTTTTATAGGAACTTGTAAAAAATCTAACACTATCCAAATGGAC
ACCGGTCACGGTCGTTCTATTTTAAAAATGTCGCTTAAATCAGAAGATGCTATAGAGAGAAAATTTTTCCCTTCTTATGC
AAATACTGGTGTTGTATGCGACCATCAATTTCATGACTTTGTTTGTGAAAACGATACATTAAGATGTATAATTAGACATC
ATTGTACTGAGTATACATTATCTGATTTAGTCCATTCTTTCCGTACAGCTGATTTTGCAAAAATGGAAACTATTATGCTA
ACTTTACCTCAATATACACAAACAGATTTCATACCTTTTTGGTATGATCCTGTTGTTAATACTAACGTGTATGCCGATAT
TATGTCTAGGTTAGCTCCTACATTGTTGCAGTGTCTTACACATACAACAGTGTTTGTTGATGCTATAGTAGCAAACGGTC
ATTGTGTCGTTTTAACTCTAGATAATCAAAATCTTAATGGTAATTGGCTTGATTTTGGTGATTTCACCGATTTACAAATA
CCTGGCGTTGGCGTAGCTGCTACAAATTCTTATTATTCTTATTTGTTACCTCTTTTAGGTGCTACACAATGCTTTTCTAG
TGTTTTCGATCCTTCATTTAATGAATTTGGTTACGATTTCACTGAACAAAAATTACTTATATATTCCACCTATTTTAGAT
GGGAACGTGTAGGTATTTATCATCCTAATTGCGTTGATTGTGTTGATGAAGAATGTTTATTATTCTGTTCCAACCTTAAC
GTATTACTTAGTATGTACATTCCATTTAATTATTTGGGACCTTTATGTTCTATCGAATATTTTAATGGCATGGCTACACC
ATTTTGTGCTGGGCTTAGTAGTGTTGAACTGGGTATTGTTCACAATTCTTGTGACCTTCCTTCAGATCCAATTCTCAAAG
CTTGTCTTATATTTGGTACACCACCAATTCATGTTGTTTCATCAACTCCCACAGCTGACACAAGACTTAATATTCCTTGC
GTTGGTTCTGGTAAATTGATGCCTGGTAAGTTATTGAAACCTGCCATGATAGACACTGAATTTTATGAATTTGTTAAAGA
TGCTTTATTGTATGAGGGTTCTCCTATTACAATAGAGCACTTTTTCTATCTTCAACCACGTGATTGTGCTGTAACCGATT
TCGATTATTATCGTTTTAATCGGCCTACCGTACTTGATCCTTTGCAGTTTAGATTTGTATATAATGTTGTTAAACATTAT
TTCAAGTCTTATTCTGCCGGTTGTTTGAAGTCTGAGTTTGTTATTATTAACAATCCTCATAAGTCTTCAGGCTTCCCTTT
TAATCAGTTAGGTGATGCTTCTGATGTTTATGACTTTTTGGGTCACGAGCGTGTTGATGAGCTTTATGCTTATACCAAAC
GTTCTGTTTTACCCACTTTGACTAAAATCATTACTAAGGATGCTATTTCTGCCAAAACTCGCGCCCGTACTGTTGCTGGT
GTTGGTATTTTATCAACTGCCACCAATCGTTGCGCTCATCAACATATGCTTAAAGATATAGCAGCCCAACGTGGTCGTAC
TGTAGTTATAGGCACACCTAAATTTTATGGTGGTTGGCATGAAATGTTGTCTCGGTTTAATGATAATCGGGATCGCAAAC
TTTTCGGTTGGGATTATCCTAAGTGTGATCGTAGTATGCCTAATTTGTTAAGAATGTCTGCAGCTTGGATGTTTTTGAAT
AAACACCCCTGTTGTTCTTTGCTTGACAACAAATATCGACTTGCTAATGAATTATCCCAGGTTTTATCTGAAACTTGTGT
CGTTAATGGTGCCTTTTATAGGAAACCAGGCGGTACTAGTAGTGGTGATGCGACTACAGCTTATGCTAATAGTGCTTTTA
ATTTGTTTCAAGTTATTACATCTGCAGTTAATCGTTGTATGTCTACTGATCGTTTTGATTATCGTTCTTTTAATCACGAG
TTGTATTCTAACATTTATCTGCTTGATACTCCTGATCGTGGTTTTGTTGAGAAGTTTTATAACTTTATGGATGATACTTG
TCCTCTCATGATTCTTTCTGATGATGGTGTTGCTGGGCCTCTTGTTGATCATCCGCTAGCTATTGATGTTAGTGATTTTC
GTGCCACTTTGTTTTATCAAAATAATGTTTATCTTGATGATTCTAAATGTTGGACTGAAGCTGATGTTCTTAAAGGTCCT
CACGAATTTTGTTCCCAACATACTATTTTGCATGAGGGCATATTTTATCCAGTCCCAAATCCTTCCCGTATATTAGCAGC
TTGTATGTTTGTTAATAGTATGGAAAAAGCTGATCCTAAGTGTTTAGTTGAACGATTGGTTTCTTTAGCTATTGATGCCT
ATCCTTTAGTTCATCATTCTATAGAAGTTTACCGACGTGTTTTTCCACAAATCTTGGCTTATATTAAGCAAGTTGTGTCT
TCACGTGATATGGACATTTATGATATGTTTGGCGAGTTTACCGACTTTTGTAGTGGTGTAGACATAACTAGCGAAACTTT
TTACGCACGATTGTACAAGTGTAAATCTTCTTTACAGTCTTCTACTAATTTATGTATACTTTGTGGTGTACCTAGTGTTG
TTTCTTGTGCTGATTGTGTCCGTAAATTTCCTCTGTGTTGTTCTTGTTTGTATCATCATGTTGCTGATACCAATCATAGC
ACTATACAGAGTTTTAATGAAATGAAGTGTAACGCACCAGGTTGTGAGGTAAGTGATTGTCGCTTACTTAGCTATGGTTT
ATCATCTGGTAATGATGGTTCCATGCGGTGTGAAGTTCATAGCAGTTCTTCCGTTAAGTTAGCACTTTATAACAAAGAAA
CCCAAAAAATCTTTGCTTTTGGTCATGAACATAGTTCTTATGATCATCGTATTCATAAGATTAATTTGGCCATTTCTCGC
AATTTTTCACATCCTGATGATTATAATTTTTATGATTATCCTACTGCTGTTTTGTTAGCTATGAATGAAATGGCAAAAGC
TTTAGAGGAATGTGTTAAAGATGATTACAAACCTGGTACAATTACTAGTGTTGCTAATAATGATGGCATTAATATATGCA
ATATTTCTTGGCAAGGCAAAGTACCACCCATTAATCAAAATTCAAAGTTTATAGCTCATAGTGGTCGTTCAAACTTTGGT
GAGATTATACTTAAGCGTACTTCTAGTGGTAGTTCTATCTATGCATATGAATCTACTGCTGGTATTTCACTTAAGGTTGG
TTGTGTTCTTAAATTAACATCTCATGGTGTAGTTCGTTTAACACAACCTCCTCTCTTAACAGCACCTTTAGCACTACAAT
ATGTAGCACCTGGTGTTGTTTCTACTCGGTATGATAATCGCTTGTCTGTACAATTCTTTTATGATGTTGCACGCAAGTTT
AGAACAACCGTTCAGGGCCCACCAGGTACTGGTAAAAGTTTTTTACTAGCTGGCTTACCCGAATTTTTTGCTTATAGCAA
AATCTTATATTTAGCTAATTCTCATGCCGCCGTTAATGCGTTGTGTCAAAAAGCTTTCAATTTTGGTTTAACACATGAAT
GTTCACGTATTAAGCCAATGTCTACTACTCATAATATATTTAGCGGTTTTGCATTTAATGATAACACCCGCCGTATATTA
TTTTCTACTGTAAATTCAGTACCTTCTTGTACTGTTGATATTGTAGTTTTAGATGAGGTTTCTATGTGTTCTGATTCTGA
TTTATCTCTTATTAATTCACGCGTTCGTTATAAGCGCTGTGTATTTGTAGGTGATCCCCAACAACTCTCAGCAACACGTA
CTTTATGTCGTTCTGCTTTAGACCCTTCTATTTATAATAGTGTTACTCGTTCTATGATTATCGACGGCCCTGATATCTTT
TTGGATAAATGTTATCGTTGTCCTAAAGAGGTTGTTGATATTTGTAGTTCTTTGTGCTATAATGATAGATTAACTCCAGT
TAAACCTGTTTCCAATGAATGTTGGTCTACATGTATTTCAACTGGTCTTAAATGTGCTGGTGGTGACACTGGATGTTACA
ATACCGCACATGTGGCTTTTATAAAACGTTTTATACTACAAAATCCTAATTTTGCTAGTGCCGTTTTTATATCACCTTAC
CACACACAAAATCAATATGCCTTTTCTGAGCTTGGTCTTCGTACTTATACTGTTGATTCTTCTCAAGGTTCTGAGTTTCC
TTATGTTATTTATTCTCAGACTTCTGGCACATCTTTTGCATGTAATAAGCAACGTTTTAACGTAGCTATTTCACGTGCTA
TCAAAGGTATTTTGGTTGTTGCATTTGATTCTTCATTTAATTGTTTTACTCCTTATGTTAACAAGCCTACAATTACTCCT
CCTACAACAGCTTTACAATCTTTTAACTCTCAATATTTGGAGTTTAAAGGTGCTGAAAAAGCTATGCCTACAATTACTCC
TGAAGAGGCTATTAAGTCCTTAGACGGCTGTGTTGCCATTGATATGGAATTTGTACATTCTCATGGACAAATGCCTCCTA
CACAGTATCTTCTTCAGATTGGTTTGGCAAAGAAAAATGCTGGTTCTTTTGTTGTTAAACCTCATGGTTTTAGACTTACC
ACTACTGGTTTAGTCTTACAACAACTTAAACCCAATGAGTATCATTTTGCTCCTAATTTTGGCTTTCAGCGTGCATTTTT
GCGCTCTGCTACTTCTATGAGCGTATTTATAGATAACATTCTTTCTTTTATAGCTCGTTCTACTACAGGACGTGTTATTT
TAGTATCTTGGGCACCACTTTGCGATATGCGTCAAATGCCACTATTTTGTCGGTTAGGTCCTATTCGCAAGTGTCGTAGT
TGTGCTAATACAGCTGTTTTTACTGACTGTGTTTGTTATAACTACTATTGTCAACAACACTACAATCCATCTTGCAGGTT
TTTATATAATCCTGTAGTTTGTGATACTCGTTCTGTTGAGGGTAATCTTGGTTCTGCTCATGATTCCGTGTGTTCTATTG
TACATGGTAAGTCTCATGATGCTTCCGTTGATGCCCGCATGACTTTTTGTTGGTTTTTGGCTCGTTATCTCAACCCTTCT
GTTGCTTGGGATATACGTGTTAGTAGCCACCATAAGTTAAACTCTTACCTACGTAAATTACAGCGGGTTATTATTAACTC
TGTTGTTAAATCTGATGCTACTATATTAGATGTTGGTAACCCTATAGCACGCGTTTTTACTGGGCATAAGTATTCTTTTA
TAGATTCTGCACCCATTAATTCCTCTGTCGCTAAACTTAAGTTTACTCCTTCTTTGGCAAACAATTTTGATTATTGTTTG
TTTTGGAATTGTAATCTTACATCCTATCCTAATAATTCCATTGTTTGTCGTTTGACTGATCATGTATTTGATCCCTTGGC
TTTGCCTGGGCCCAATGGTTCTATTTGTTATGTCAACAAACGTGTTTTTTATCATTCTAGTGTTTGTGATGTTGGTAATC
TAACACCATGGAAATTTTGCTATTTTGATGAAGATCCTTGTGATGTTGATTTCGTACCTGCTAGTTTACCTGTTAATGCA
CTTCTTACTAAGTGTAATACAGGTAGTGTTTGCTGTCGTCGTCATTATAACGCCTTTCATCACACACGTCAAATCTACCA
GTACGTTATGGCTAATTCTGGTTTTAGGTTTTATATACCTTCTAAAACTCAGAACCAATCCCTAACATTGGCACTTAATA
GCGTAGTTTTGGGTTTGTCCCATATAACTACTGCTAGTACTAAATCTGTCTCTATTGACAAATTTACTATAAGTGGTGAT
GCTATTTATTATGGTGGTAATCTCGTTTATACAAACGAAGATCCCAGCTTGCCCATTACTGTGGCTTTTGAAAAGTTTAT
GTATCGTTGTTGCATTTTTATGCCCAACAACCAATTTTTACATAACTTAGACTTTAATTATATCTGTGGTTTTTCTAATT
ACAGTTTACCTGTATCTTATTCTGTTATGTCCGGTTTTGCCGGTGACGTACCAGTTGCTATGGTTAAGTCTACTTTAGGT
TTAGCTTTTGGTAAGATACCTTTTGCTGATTTTATGGGTTTGGTTATTTCCAATGACCCTATTAACAGTACTAGTGTTCT
TTATCATAAAGGCGAAACCTCTGGCATTATTGATGGTGTTTTTGCACTTAATGTTATTAACGTGTATTACACTTATGTTA
ATATGCCCATACCTCCTGTCACCTACATGTCTGTAAATCGTTCTTTACTTACATTTATACCTATGACAGCTATGGAAGAT
GACTATTTAAGTTTATCTTCTACTGATTTCATAACTAAGTATTCTTTGGAAAACTTTAATTTGGAACATATTCTTTATGG
TGAATTTTCTTCACCTACTGTGGGTGGTTTACATCTTATGATTTCTGTTTTTAAACATTACAAATCATATGATGCTACCT
TCCACAATCGTACTGTATCTTCTCTATCGTCTGTTTTATCTTATCAGATAGTTACTAGAGACAGCACAAAACTTAGCACG
TTAATTGATATTACTATTGATTCTTTTGTTGCTATTCTAAAATCCTTGGATCTAACTGTTGTTTCCAAGGTTGTACACAT
TCCCATTGATGGTAAACCTATAGATTTTATGCTATGGGCGCATGCTGGTAATGTTGCTACATTTTATCCATTACCTCAGG
TACTCCAAAATAGCGTCATTAAACGGGTTTCTGCCGTTTCAATAGACGTAGCATTGAAATCTTCTTGTATTATTAATGCT
TCTGGACAATTCGGTTTTACTCCTACTTGTGGGGGTGTTGCTGGTAAAATTTTGTCCGCCTTCAATATCATACCATCTTT
TAACGAGTTCTCTACGGTTACTATACCTATACTCGTTCCTACTAGATCGTTGCTTATTCCCCATGTTGTTCATATTAAAG
GTCCTAAACCTAATGAACAATTCTCACTCTCTAATTTTGCTACTTTATGTAAACAATATAAGGGAGATTCTTGTTATGTA
CCATTTATTTCATCTGGTATCTACAAGAATGAGATTACTACTTTTGATATTGTTAATACATTTATTTTAAATAGTGATTT
TAAACAATATTATATATCACCTTATAGTTCTAGTGACTATGTCATGGCAACACGTATATTAAATCGTTTTGCTAATGCTT
GTCCATCATTACTACAAGCTACAGCCCCTAACAGTGTTTATAAAGTTCCCACTTCCGTTTTCTATTCTGACTGCGATTTG
GTACCTATTGATATACCTAATTATGGTAAATCTTTTAAAACAACTTACACTGTTGATGTTGGTATGTGTTTTTTAAAATA
CACCCAACTACTTCAATACCTTAATTTCAGCACTACCACTCCTAATCCTATGCATAATAAGCTACAGGTTTTGAATTGTG
GTGCTGCCGATATTAATGGTCATTCTCCTGGTTCTGATGCTATTCTTGCATTTTTCCGCCCTGACACTCCTAATGCCCCT
AATATTACACTTCATGATTTGGATTGTAATTTATTTACTTCTGCGGCAGCAGTGTCTTTTCATATTGCTATTGAGCAATT
TTCTCCTGGTATCTCTTATGATTTAATCATTAGTGATATCTACAACTCTGACGATCTTAACTATTTTACTAGTTTAGAAC
GTATTATTAAATCCAACCTCTCTTTTGGCGGTACATTTGTTATTAAAATGACTGAAACTCGCTATTCTGATGTTGTATTT
CAACTCTGCAAACATTGCTCCTGGTGGGGTATTGTTTTCACTCGGGTTAATGCTAGTTCCTCTGAGTACTTTCTCATTGG
TACTAACTATAATCCACATGTTTTTAATGAAACATTACCTGATTTTTCCTCTGTTCGCGCTGGCTATGCCTGGTTCAGAA
ATAGTTGTTCCTTTAGGCTCGACTTCTGTTCTCTTCTGGCTCCTGGCGCTATGGTTGCTAAAAATACTGGTACTGTCATT
TTAAACTCTACTAAAGGTAAATCTTACCTTTCAGTTCAACGTCAACTCTGGGCTTCTGGAAGTCTCTTAGTTAGACGTTG
CTAAAAAAGCTACCCCGCTTATCGTTCTAACCGATTATTCCATGTTTTGCGCATGGTTATAGGAAGTTTGTATGTTCAAA
TTTTTGTTCACTTGATCCAATATTTGAGTTTCACTTATGTGAAAGGCTTCGAGCCCAGCATACTTCTTATCTTTTAGAAC
CCTTGAAAAGTTGTTTAACCTAGCGGTTATTTAAATAACGTGTTTGTGCCCCTTGGGGGGATAATTCGCTTTGTTTTAAT
AGTACAACTTACCTATTAAATGCAAGATAATCTCTTTTCTCTGTCGGAGTTGCTTACAAACTATAGTTTTGTAGCAGCTT
TTATGGTTTGTGCTAATCTGTTCTATCTTGAACATTAGTGCATTAACTCTTTATTGAGCCATTTTTTCCTACTTTCTCAA
ACTATCCTCCTACTGACCCCNNNNNNNNNNNNNNNNNNNNNNNNNNNNNNNNNNNNNNNNNNNNNNNNNNNNNTACCCTT
CTTTTAAGTGGTGTACCTTGTACACGCCCCTATCGACCCTCAGGGTTTTGGAGTAGTGCTTATGCACTAGGTATTGCGTT
ACGTCGCATACCAAATTCCAAACTCAGTGGCTCAGACTAGTTTGTGTGACATCACAACTAGTCCAAATCATACCGAAACA
TGTGTTCCGTCACAGTTCTGGTTTCCCTCCTCATCGTTTTGAGTGCCGTCTCAAGCGATTCCTCTCCCTGCTGCACATAC
AAACACATGCGTAATCATGTAATTGAACGTGACCAAGCTGTGTGCCAAATCGACAACGACGTTCCCTGCCTAGCCGACTG
CACCATTCATTATGGATGCTGCAAATACGGAAAGCCCGATCCAGCCTGTCTCACCACACAACTGTTGCTTGCTGTGCAAT
GTTCTAACTCTTTTTTACAAGAGTTGACACAACACACCCGATCAACAGAATGTATGGACACTCCGGTAACTAAAGGAGCT
GACAAACTCACCTCTCAACCGCCTCCAACGACGTCTGATATTGGTTTACTCCAATCAGCTACTTCCTACATTAGTAGTAT
TTTTACTACTGATGAAGAAACACCCTCACCTCAGACGCCTAAACTACCCACAACACCCGCACTTCATACTACTAATTCAG
AATTTACACCTGAAGACTTAGTACGTGCTGCTAATGAATTCTTTGGCGTTGACGACAATGGTTTGTTAAAATCCACCACT
GAACCAGATTCCACGGAATCACCAACAACCAGCACAGAACCACAAATGTCCACTTCTGTCGAAATTGTTGCAGATGTTGC
ACCAGTTGTAATTATTACAACATCAACACCAACAACAACCATGGCTTCCCTTAGTAGTAGTGTTCCTACACCTACTACTG
TGGCAAGCCCACCTGTAATAACAACTAGTGTAATTGATACACTCATTGCTGCTACACCTGTGGTTCCAGTTATTACAACA
ACCACAACAACCACACACACAATTTCTCCTAGTATTCCACTAGAACAAGTTGTAATTCCCACACAAACTCCTACCACTAT
TGCATATACTGATGCTAGTATTTCACGTGTTGATATATTTCGCAGTGCTATGCACAGGATGGAAGCTTCATACCCTAACC
AACATTCTGAATTGTGGAGAAGAAGCAAAATTCACTTGGTAAAACACATCCAAGCCCTCACTCATTCCGAACCGGTCAGT
ATTATGCTGACAGCTGGTCGTAAAGATGAAAACACACTCCATTGCATTGCCATTCAACTTGCTAAAGCTTTTGCCTATGC
AACCAACACCTCACTAACACAAATTGATGGGGTAACAATGGCAAAACAAAACAGTGACCAAGTCAAATTTGACATTGACA
CACAGCTCACGAACTCCTTTATAGGTAGTCAGACCGTTGCAGTCATTCATCGATTTGAAGAATTACCTCCTGGCTCCACG
CTCATTTTCTATCGTTATTGTGACCACGAAAACGCTGCGTATAAAGATGCTTTTCTCATCTTCACGGTGCTCCTGGAAAA
TGATGATGTGATCCCTCCTACTTTGAGACTTAGTGCCATTGAGGAAAAGGTTTCAGATCATCTTGAAGCTAAATTTTTGA
CCTCAGATCTACCCACRACATTTAATGTTATGGATAAGGACAAATTTAGTGGTTTGTGGAGTCGGATATCACACCTCGTC
TTACCAATTTCAACGGAGTTGAGTATTGAGCAACGAGGTTGTTTCCCAATTTCATTTGATGATGTTGGTTCCAATATGAT
TATCCCCTCAACAACCCCAACAACACAACCCGGTGTCACACAATTTGTCTCACCCACTGATCTTCTTGAATTGTTTCAAT
TGGAACCAACTGCCTTGTTTGAAGGTGCTGGTTATGTATCTGGTGTTCACACTGATACATTATATACCACACCAACACCA
ACGCCAACAATTGTAAATGCGCCAACAGCTTCATTTACATCACAAACCCAACATGTTGCTGATAGTGATGAATTTACTAC
TGTACATGTACAACATGTTTTAACAACACCTGTGCTCATTATTGAGCCCACAGTAGTTGCTGAAACACCTATAGTCACAC
CCACTCCATTGACCACTCCAGCACCAGAACAAAAGTTGAAACTTAATAGTTTTAACCTTGATGTTGATGATGTCGAAGTC
GCCAATGAGGATGACGATTACACTGGTTTCACACATGAACAGTATGATATTTATCATGAAATAGTGTCCGAACCCATTGA
ACCAAGCACTACAAGTATACCACTACAAAAAACCCCTGTTACAGAGGAAATGATATGTGTAGCACCCACTAATGCACCAT
TGAACTACTTTGACTTTTTAACCTATTCTGATGTTGAAAAGATCAAAGTAGCGCAACAAATGTGTAAGGAGTTTGTTTAT
CTGCCTCCCAACACACCTCCACACGAGTACTCCGATTTCTTAACTCATTATGATGTTGATAATATCAATAGTGCTCAAAA
AATGTGTGCTGAACATGATTTTGTTGTTGATTACAACAATCTCTATGTACCATACACAGATCGTGTTGCTTTCTTTAGGA
ACATCACTGCATTTATGCATACACATGTACCTAAAACTAGTAAACCAACACACAAACCCAAACAACAACCACGTCCTTCC
AGTCCCAAATTATCTGTGATTGAAGAACCTATTGTGCCACAACAAACATCTGAGTTACCTATTACTGAGATTCCAGTTGT
GGCACAACAAAACGATACGGCCAGTACTGCTTTTACAGCAGCCAACCAATCGTCCACATTACCTCTTATTGAGGTTAATG
ATGAAACCACAGCAAATGTAACAATTGATGATACTTTTGCGGTGCAAATAATAAACCAATCTACAACCAATACAACCTTT
CTTGAACGTCTAACCAACGCTACTCACGATGCCATATTTTGGACTACTTCAACAATAGGCAACGCAACAAGTAAGGTTGC
CAGTACTGTTACACCCATGTTACCATGGTTGGAAAACAAAACACTTGGCACAAACCGTACAGCTTTGATACTCAAAAACC
TTGCCCTCTCTGTAGCTGGTAAATCGTTTTCAAATTCATCAGAGCTGCACACAGTCATTAATGATGCCATTCTAGATATG
GATAGCTACATTAAATCATTGTTGTATGATTCCCCTTATGAAGACACATACAATTATGAAGATAACTCTCCTGTTTACAA
AACAGTAGAGTATCCAGTTCACAATGACACAACCACAGACAGCGTGACAGTTACATCTTATCCTGTGATTGACGCCGCAA
CCATTGACAAAGCTTTGCATTATGGTACAATTATGCGTAACATAACTCAAACAAAAAACACAACCCAAATACCACGTCGC
CTACCATACAAATCTGATTGGTTAACCAACGAACAGATCTCTGAATACGTACTACGATCATATGGTAAAACTCCAATTTT
GGTTAAACAAAATCTGACAGAACTTCTGCGTGTTATGCGTGCTCAAAAACCCATTCCGGCTTTTGAAGACATACATAATA
CCACAGATGACACGCCAGAACCAGAATTACCTACTATTGGTGAGTTTTTGTATGAGTCTCTGGTAAAGGATCGTACACCT
TTCCCCACACCAAACACACACAGCAAAGCCCCCACACCACAACGTGTTGAAGAGTTTGAACGTGTTGTACGTACTAACCT
CAATACCATGAAACAAGAAGCCACCCAACTTGCTGCATTTGCAGACAAGAATAAGGATATGGTATATCAACCACATAGCA
GTTCCCTAACACCTAACTCTAAGCGGGGTATAGGCGCTGTAGATGGTAAGATGGCAGCTATTACTGTTGACGACTTGTTG
GTTTTGTTGGGTAGTCCTTATTTCGAGGAACCTGCCTCCCTTAGCCTCCCTGACACAGTAACAGCCATAGTTGAAGCTAC
TCAATCGTATGTTCAACGCACCACATTCCAAGCTGCATTATACGGTTTAACGCTGTATTCCTGTGTAGTTGCCACACCTA
TTATAGTTGTGTCAGTACCAGCGTTTCGTGCAGGCATGTTCAACTCCCTCAAAAACCCAAACCACACTGTCATCCAGCAA
CTAAATCATGTTGTTGATGATTCTGTACGCGCTGTAAAGTTTTTACTTAATGGCGTAGCGTTTATGTTGGTTGAGGAAAC
ACAAAAGGCAAAAACCCAATTGCATGAATCTACTGATATGTACCGTACTGGTGTATTGCGTAGTATCGCTGGTTACAACC
GTAATCAAGATACACTGCAATCCCCAGCGTTACCAGATTGTAAGTGCAAACGTTTGGCTAATGTCACATCGTGTGAGCGT
TTTTCTGCCTTCTACACAATCCAACGCAAACGTATGCCTGTTGATACAAGAGCTGCTGTTTGTTGGGCACGTTGTCATGG
TGTTCGTATTAAGCGAGGTCCAAGCCAATGTAAACCCATTATGACTAATGATTGTGATTTGGATTGTGGTGTTCTAAAAC
CTGGTGAATTGTACGTAGTACAAGCTCAATCAGGTTGCTGTGCTTACAAACACACCGCCACGTATTCCCCATACAAGCTT
AACCGTCGTGTACCTAATGTTATCTATGTACGTAGTTTAACTAGTTACATAGGTAAGTGGTACTATGATAAATATGGCAC
AACCAATGGTCTTAACAATTTAATTGTTAATGTCCAACCAGCAACCATCACAACAAAATGGACATTTGGCATTGCCTCTC
ATACTGTTATAGCTATGGCAGACGAAACAAATTTCACAGGTGATTTGCATTTTTTTCCAGAACATCTACCCAATGCTGTA
CCTATGGATTTATTCCATATAAACTCCATGAGCAGATTAAGTTCTCAAGTTGACTCCACAAGCCGGTTTTTAACAATGGC
TGAGGTCTTGTCAATCCGTGGTGCCAGTTTTGCTAATGATACTTCGTGTGTTGAACATGAAGTCATTGTTAAACCTGCGA
CCGCCAAACCAATCACAACTTGCTATGAAGGCTGTAGATGGTCACAAGCCTGCTTACTAGATATGCATATGGCCGGTGCT
GATGTTACATCAGATCTGGTTTGTATGTCTGACCCTTCTTGTACTTTATGTGCAACGACTAGTATTGAAACGGTTTGTGG
TAATGCTACACATAAACCTGTTAGCAATGCTGGTGTACTTGGTTTTGTTCCTATCATAACCAATTACACTTTAGCCAATG
TTTCAACCGTACCTTATGTTATGGTTAAACAATGCACTACACAGCAAGAATCCCCTGAGTACACATATGCTACATTGCGC
AAAATGGTTTATACCGATTTGCTTGATTATCATACCAACTGCTACCCTATTGACCACTTATCACCTGATGAGGCGCATAG
TCTTCTCAATCTTTTGTCACTACGTCGATTGTATCAAGCTGCTGACAAACGAATTGAATTTAAAACAGCTCATTCCCCAT
TGTCTATGTATAATTGGTTACGAACTGGTCGTATGGCAAGCGCTTCTGACAGTGTTCTTACATCTTTGGTGACAGGACAT
TTAACTGTTAACCTATATGACTATGCTGTAGCTGTGTCTCAACTAGTATTAGGCTTAGACCCTGCTATAGCATCAACGGT
CCCCATGGCTGCTGTTTACAGCATATATAAAGGCATTAATCGTGCTTATGATATGGCTCATAGTGCTTTTTATGAGTACA
ATGCACCAGCCCCACCATCTGTTGATCACACCATTGCTTACAAACTGTCATTTGATAGTTTGTTAACTGACCGTAAATTA
CATCCTGCTGTTTTCACTTCTGTTAACAGTTCTATGTATACACGTTTTGATTCACAGATACATCCAAGCAACCTTTTAGT
AGTAACTCAAACGGCTGCTGATGACGATGCTGTTCTTGCAATAGCACGTTGCCTGTCACGATCTCGCAGAAATCGAACAC
TTGTAGTAGACATTTCTGAGTACGATGACACCGAGGATGCAAAACAACGTTTGGATATTCTTTTGAAGTCCTATTTGGTA
AATGATCATGGTGTTGTGTATTTCCGCAATTACCATCTCATTAATGTGAACATTGCTATTATTATCAATGCTTACATGGA
TCTTGCAACCTCCCAACACCCAACCATTTACATGGTAATGGCAATGCACATTCCTGATGTACCTCCTCACACTACCAGTC
CAATTGTTGGACAGTTAGTACGAGATGCACTGGAAATGCGTTTGTTGCCCAATTGGAATCAAGATGCCTTTACTGGCTTC
TGGTTCCGCACATCCCACACCACACTTTCTTTGTAGAGTGTGATTTATCACAGCCTTATTTATGCTGTATTTCTTATCTT
AATATGACACAGCCTTAATTTTCATTTTCGTGCCACTTTTTACCCTTCCCCAATTCCAATATATACAATTCCCTAAGTTC
TGCTCTAGCATTAGTTATTAGTTTCCTCTAGGTTAGTAGTTTAACTATAACCCTATACAGTGGAAACCTAGTACTGGATC
ACAACTTTTATTGTCAATTTTTATTATATTTTACAAAAATAAACTTCTTTTAAGTCTTAAACCATCTCAATCTTGCACCA
GCACAGGAGTCATGTTGCTGTTACTAGCAACACTTTTCGCCTCTGCTTCGGCACAGTACATGATATCTTCGGATGTTGAT
AGTATCTGTGCCATGGATAAAGTCATGACATGTGGCTCTAATGTCGCATGGATCAAGTCCGTGACAGTTCCAAACAAACA
TACCGCTACTGCAGGTATGTCCACTAGGAACCTTAACCTACAGCTGCCGTCTGCTAGTCTTCCAACTCAGCCTGGTCTAT
ACGTAGACCCTGCAGGAGTTACTATTCAAGCGGGCTCAGATAACATCATGGGTACAGGTGTAACTTTCACTTCAACCCCA
GGCGGTGTTAGTCACGTTATTCAATATAAAGTGAATCAACCTATTCCTGCCACTGGCGAAACTATGCTGTTGACGTATTA
TAACGCACCTTCAGCAGGCGGTGATTGGAACTTCTTTGTTAAGTGTTCAACTACTGCCATCCCAGCAAAAACAACAACCT
CTTTTGTGACGGTTACTTGCAATGCCGGTTCAAAGTCACTAACAGGGTTTAACAATGGTGTAACTGCAACATTGCAGGTA
CCTGTTGTGACTAACTCCAATACTATGGAGTATGGCATAGTTTGTGCACCACTTACTTGCTCTCTATTTGTAGTGAGTAC
ACAGATAGGTGTTGCATATACTAGTCAACACCAAAAAGCACTAGATTTCTTGTGGTTGGATCGTTCATCCACTCACTTTT
TCTCCTTGCACACAGAATCTAGCTCTAACGCTCGATTCACCTTTCTCCACACACCTGAACCCCAATATCTTTTGGCGGCT
CTATCATCCCCATACAATGCTCTTATGAGTTTTGATGAGGCAAATCCTCGTGGTTACAAGTTAACTTATTTGGTTAAGTC
ACTGCTAACACCAATGTTCTCTTGCAATAGCATCTGCAACAGCCAACCCTTTTCGGGTACAACTGTTGCTCAATCAAAAA
ACCTACAAGCTGAAGGTACATTTGTACTACCAGCTTGTGCACCTACTCTACCTTTTGGTGGCTTATCCATCCTTACTGGT
TTACCAGGTGTTCTTGGCAAGTCATTGATTTCAAGTCTAACCAACCCAGAAGCAACCAACATGTGTGTGTTTGGCTCAGA
AGTCTTCAAATCTATTGAATTGAAGACACAACAGGCATACACACCATCTACACCCTCCACCACAACCACTGATAGTTACA
ATTGTAACGCTACTGGTTGTTATGATCCCTCTAGACCAGTACAACTAGTGTCAGCTTGGACAATGGCTATTATGGCCTTA
CCCATTCGCACTTCTTTGACTATTCCTGGTATCGGTGGTATTCCATTTTGTGAAGATGCCGTGTGTGGGGGTTCTTGTTC
TGGTTCTAAAGAAGGTATTTGTGGAGGTGATACCACACTTCGCACTGCCATATCAGAAGCCATTAACAAAGTTGTGGAAG
CATTTTCTCACTACTCACGTGTTACACGTACAGTACGTAGGGTAATAACTAACACTATCTCAGCCAGACGCAGACGCTCC
ACCGATTATGGTGGTGGTGTCCATTCTAATGGTGGATGGGCTATTTTACCTAATGAACATGTGTTGTTTCAGTATATGGC
TAAACAGGCTAATGCTCTAGCATCACTTTCTGGTGAAACAGTGTCCATTGCTAAGAAGGTTAATGAGATGATAAGTGGCG
TAACCGCTACGCAAACAGCTGTTAACGACGTACAGTCTAAGTTTAACACTATGGCTGATACACTTAACAAAAATTTTGCA
GCCTACGACAAACAAATGGGTAAACTTACACTTGATGTGTCAGCTTTGTCTGGCTCCATGAAGTCTATAACTGCCCAAAC
TGTAGCTCTAGGTGACAAAGTTACTGCTCTTTCAGGATCAGTGTCACTAGGATTCTCCATAACTGGTCAACAAATTGACA
AACTCACCACACAAACACAGGAGGCCTTTAAGGCTGTTAATATTGGTATGGGTCTTATGTTCCAACTCCTAGACTCTGTT
AAAGGTGCCTTAGTGTTGGAAAGAGCTTACACATCCTTATTGGCTAACATACAGTCGCTGTCTACAGCCATGGCCACAGA
AAATGTGATGATGACAACATGTCTTGCATCCATTAACAGCGGCTCTATTGGTGGCTGTTATCCTTCTGATGACTTTTTAG
TCGCTAATCCTCTTTATGGTGGAGAAGACAATATTTATGCCACAACATTTGTGCCTGACAAAAATGTTTTGATGATTGCC
TATGTGCTTCCTCAAACATATGCAACAGCTATGCTAACTAGGTTTATTCCACCCCCCGTTAGCATTTCAGGCACACTATA
CTGGCTTGATTACCCTGACGTCTTTGTCTATTCAGGCAACGTCGCTTTTGACCAACCCACCACAGGACCACAATTCCTAA
AGATAACTAGTTGCATCGGTAGTTTTTGTGGTCGCTTTTTGCCCCACAGAGATTTCCTAACATGCAGAACTGCACTTCTT
GCAAAGGATTACTCTTTGTGTAAGTTGACTAGTGTCAATAAATATGGTGTTGCTGGGTCCACACAATACTTTTCAAATGA
TCCATTTGCAACTAAAGTTGACGTTACTGTATCCACCTATTCTACTGGAACAGCCCAACTGCTTTCTGGCACTGTACAAC
TTACAGCTCTCCAGAACACAGTCACCTCAACAGCAATACAAGTAGGTTCACAGACAGCAACACTTTCCTCAGTGTCCACA
CAATTGGCCACAGTTCAAAATGATTTGTCTAAACTCAATCCTACAACCATCAACACCCAGCTTGCATCACTTGCTTCTGG
TGTTGCACTTGTTGCACCCATGCAGGCTTCTTTAGCCAGTGTGTCTACAGCACAACAAACCCAAGGCCAAGCACTTACTA
CAGTGCAACAACAACAGGCAGCGCAGTCATCTACGCTTAATGGTGTTGTGTCTACCCAACAAACACAAACCCAGGCAATT
AATAATGTTCAGGGTTCTGTCAGCTCACTTAACACAAACCTTCAGTCTGTAGTTAATTCTGCTTCTCAACAGTCTGCGTC
ACTAACCACTTTGAGCGGTACTGCTAGCAATCTCCAAAAGGAGCTGGCTGCAGCTACTGCCAAAGTTACTGCCCAACAGG
CAGTATTATCAACACTGCAAACATCCATTGGTTCTTTTGCCACTACTTCTGCGTTAACTACTGTAGTTAATGAGGTTGCA
GTGTTGACTAAAGACTTTGCAAAGATCACGGCTTCTACGGCCGCGCTTCAGGCAGCAATTCCTACAGTCAATGTAACCCA
ACTAAGCATTAGTTTTGCTAAATTGGAACATATCAATGTCACCAAATTTGATGCTATTCAAAAAATTGATTTGGCTAGAC
TGACAGAAGTCCTTCAAACAGGCTCAGCACAAAGCGCTGCGGTGTTTTTTAACACAAGCAACGATACCATCACAACTGTA
GTTTTGATTATGCAATGCATGTCTATGTTCCTATTGTTGGCCATCATGTGTTACTTGATCTACACCTGTGCTTCAAACAG
GCCCCAATCTCAAGGCTACAGCAAATTGGATAGCAAGCAATTATTTAGTTAATAAAATACCCTTGTCTAAATCTATGTCT
TATCAGACCCCCTCTACAATCAACTCTGATACAGTACCAGGTGGTTTATCATATATTAGAAGTTGTATTGCTAGCTCCAA
TCCTTTAACGGAACTACTTGGGTTTGCTATTATAGTGGCTCTTGTATTAGTTGCCATTAAGGTTCTACAATGGTCCGCCC
TGTGTGTGTCCTCTTGTGTGCATTGTTCACAACAGTGTTGTCCTCCTCTTCAGAGAATACAACACTCTTTCAAGGGATAT
CAACAACTACCACCGGAGGAGACAGTGGTAGCGATGTCACCATTGCCCCCAATGTCGACACCCCTTCCACAACCCCTAAC
GGTCCCTTCTACGGTGTCTACCAACTCAACACCCCTGAAAGAAACACCTACATTTTTGTAGGTACTTTACCACCACCTAT
ACCTGAAGCTCCTATTCCATCAGCTGAAGCACGAACACCTGAAATTGTTACGGACTTTGTTCGTCCTGCAATTCCAGATT
TTCCAGAGGAATATGCTCCGGAACAGATCACTTTTGATCAACTTCTGGACTACATCTTTGGTGCAACACCTACTAATACT
AGGCGTAAACGTTCACTACCTGAACCTATGCAGTCTATCAACTACACCGAGCTTTTTGATCGGTTTGCTAGGCCTCATGT
GTTCAAGCATCGTGCACGACGTTCACTCGACTCAGATAATTGCACTTCACACACAGGTACCTTTTTGGAACTGTCTGCTA
TTTTTGCAACACCTGATCAGTTGACATGTCTAACACCAGCAGAACAGGCTGAGCTCAGTGTAGCTCAATTTGCTCTTAAT
GGTACTCTTACCATTATAATCATGGCGTTCTTCTTCCTGCAAGTGTTTTTCAATTCATTGGCTGATTGGACACTCAAAGG
ACCATCCAAATACCTGTACCTCATGTCAGCATTCTGCTACATGGTGTACATGTTTTTGTTGTTCATTTCTACCGTTATCG
GAGTCATGTTCTTCAAATTCCCAGCATTTTTAGCTGCATCTGGTATTGCACTAGCTATTGCATGCTACTATGCCTTCATC
TTCTTCGTACGTCTAGCTTTAGCCATACGTACACGATGTGTGAAAGCACTCTATACTGGAAATGCCGTATTGTGTGTCAA
TCCTAAGCTAAAGAATGCAGTTCCACTTCCCATTACTATTGCATCCATTCCCTGGACATTCCAAGTTGCTAAATACAACG
ATACTTTGTCCTGCATGGGTGCTAAATCAAAGAAAGTCACAGTACCACCCTCATCCTTGAGACTATACACTGCCTTCACC
TCCTACCCATTCACTTTCAATTTGGAAACTCGAATTGGTCGAAAAGAAGAGGAGGTGCCTGAAGGTTCCCTTTATCTCTT
CTCACGCGGTATAAAGTTTCACCAGTCTACCATTCTCAACACAGAGTTGCGTAAGGCTCACATTGAAAACAGTAAAACTG
TTGACAGTGAGTCTGCCAAACTTCTTGATGTTGATGATGAAGATGTCTGAACACTACCGTGACACATATATTGTGTCCTA
TAATAAAAACATACTATTTTCATTATAAATTAAATTAGTACAATAATACCCTTATTTTAAGGCTATTACTCAATACCAAG
ACAATCACGTACACGTAAAACAACTTACTAAGTTTCTTTTACTACACCCGTGCGTCTAAATAAACAAACACATCCTAACA
TGGCCAGTTTCTACTTCCCACCTAAGGTTGCACACAATCCTTTCTACCCTCCCGGTAGTCCTATTGCACTTTCTCACATG
AAAAATGCTAAGGGTGCTCATGGACCTGTGATCGCTGATAATGCTTCTGTGCTTACTTCGGCCATTGGTGATTTGGTTCT
TTGCTCACAGCGTAACTCTCGTTTCGTTGTTGAAAATGAGAACCTCTTCCTCATGGTTCCTGTTCCTCTGAAGCCTTCAC
TCGCTCCCAGTTCCCCTGATTACCCCACTGAGGTAGCTGCATTTGCCAAACTCATCAAAGATCTTGGCACACTTGGCCTT
AAGGTTAAGAGTGATCTCGATCGCCAGATGAAGGAGGCTAAGGCAACTTTGCTCCGTCTAGCTAGTGCCTTGGATGGAAA
TGACAAAGATCTAGCATCAGCCTCAACTGCTCCACCAGCACGTTTTTCACGTCCTGCATTCCGCAACTCCTCTGCTGCAC
CTGCAGCCCGTAAGGGTTCCGCTTCTCGTGAACGCCGTTCTGGCTCACGTGACGGACGCAAGAAGCAGGAGATCAAGGCT
GTGGTCTTTACACCTAGTATGGATGCACCAAGCAAGACATACACCATTGACCACTACCCAAAATGTGGTGTCTCTGCCGT
TGATGGACTTTTAAAGCCCATCATGGTAAAATACTTCAAGGATGTGGAGCCTCTGTACAATTGTTATGACAACGATACCG
GTGTCATGCAAAAGGACAAGGCTATTCGCCTCTACAAACCTCTGCTAGCCTATTTTAAAAAGGCTATGTATGAGGCTGAA
ACCCCAGACAACAAACAAGCTTTGTCTCTGTTCGAGAAGTGCATTGTTGCTTCACTTACAGAATTCATGTCTTTTGGCAA
TGAAGACAAGGTTTGCAAGTTTGATGCTCGTACATCTTGTTACAAGATGGCGGGACATTCTTACTCCAGCGTTTACCTAG
GAGGTAAGATTCATGTTCTTCCTACAGAAGACCATGCAACCTTGCTAAAGGTAAAAATTAACCAACAGAAGATGCCTCTG
GATACAGAAGCTCGCATCTTCGTCTTGGCTATGTTGAACATGGCTCAGGACAAACACAACTTCATCCTTAATTTTACAGT
TAAGGATGCAGAAGACATGCGCAAACTTCAAGGTGTTTACAGAGAGTTCCTTAGTGAACTAGCTGAACATGTGAAGACAG
CCACATCTCTTTCCTGGTACCCACCAATTGCTGGTTACAAAGACCTAGCTATAAGCATGGTTCACTCAGCAATCCGTGAG
GTACAGCGAAAACACCCTGACATGAAGTTCATTATTGGACGAAATGGCACTTACGCCGTCGATGGTACACAGTACTCCAT
TTATGGTATACTGCGTGTCAAAGATGACCTGACTGCTCCATCCTCCGATGCTGCTTCATCTTCTGCCTCTGATACTTCCG
TTCCTGCTACTGCATGCGCTTTGTGCAATCAGGCTCTTAATGGTGGTCATTGCTACAATTCTATCTGTGCCAATGACATT
TCCAAGGTCACTAAAAAGTAACAAGCTTACAAAAATATTCCTTTTTTAGGATATATTTACCTTGTTACTCTTAGCGACTA
TTCTCAAACTGTAGTAAGTTCATCTTCTACATCTCTACTCCATTTTATGGATAAATTTCAATTTGCTCTTTACTATCTTC
GCTATTTGCAAGGATACAAAGTACCACCCCATCGACTAAGTTCTAACTTGTCTTGGGTTGCTCAGCAAAACTTTAAACGT
ACTCTACGTCAACAATTCAATTCTCAAGATATTAGTTCTTTGATTCATAACGTTCATTGGCATTTTGGTGATACCTGCTC
TCGTAGATTGTGGCTCACCAAAACTCTTGCTGAACAACTTAATCATCTTGAGAGCTATTTAGCTTTTCACAATTGATTTC
ACTACAGACGAACAATTTCTGTTCTTTGGTAGGTATGTCTGTCACATCCTCTTTGGAGAACCTGTTCCACAACCATACTT
TTCCTGGACAGATAATATTGTTGAAGATCTTTCTTTTACTTGTAGGCTCGCGTGTAGCGCTCGTGACATTTCTCATGCTG
TCTACTCTGCTTCCCAACACTACCGCACTAAGTCTGGCTTTGCACATATCTATGACAGACACGTTGTGGCTAACTGGAGT
TTTGCTAGACAAGTGTCTGTTTATCTTACACTTCTTTCTCGTCATAAACGTCTCTCTCGCCGTCGCTTTCTCTATTTTAA
AACGTTGCTTCGGTACTACTTAGGTTAGTTTCCAAAAAATGCATTCTTTTAACTATTTTCACTATGCATTTGACTATCTG
AAGTACTTAGATGTCCTTATGGACAACGATGGTGCTTTTGATCCTTACTACCCTGATCTTTATCCCGACGAACTTGAAAA
CATTGGTTTATACCAATTTCGTCTCAAAGTTTGCTTTCTTCGCAGAGACATTCGTTCCTTGCTTTCTGAAGCTTCACTTT
CCATTGCTTTTCCTGATGGTAGTTACTATGCTATCCCTCAAGACATCTTGGACAATCTTACCTTTGACAATCAGCGCATT
TACTTAAAAAATGTTCTGTTACGTCATTCCCCTTTCCCGATTGATCTATACGATTAGTCATTCCCCACCTATAACAACTT
TATTATTTTAGTTGTTTGTAAATACATTATACCTACTTACACACTTTAGCGTTAGGCAACTATATTTTGGACAATCCTAA
CTAGATATATGCTATTCATTTACCTAAACTTCAACATTCTAGTATGCCCCTTAAGGGCGTTATTAGATTAATATTTCACA
TAGACAACATCTTATGATTTATTAACATATAACCATACTAGTGCCGTAGGCACAATTTGTTGGTACTTCTTAAATCTACC
ATACCATATACTACTCCATACTCAAAAAAAAAAAAAAGAAAAAAA
>Salmon_pescarenavirus-1_L_segment
TTCGTTGTTTTGCTCTTCTGATTTGTTCAGACCGTTATCTCTTCGATCTCTGCTCTTTCATCGCAGAATTCGGTGCACAT
CAGTCCGTTCACTCTTATCTGGCGACTTTTGAGACCTGAGGAGGTGTAGACCCTAAAAAGAGAGCTCCCTGTTAGGACTA
TTTTCCTCCCCTCTCTAGGCTGAACGCAGAGCTCCCCATCAGGGCATGCCACTTTGCCCATTAGGAGAGAGATCCTTCTC
TTCTCCTTTGGGTTCTTTTGGATCATGGCCTCTTCTAGATCTCTCCTGCAACTGATGGCTGGGGTGCTGAGATTGCTGAG
AACCTCACTCATCTCAGGATTTGAGCAGTTATTTTTGAACAAGTTGCTCTCTGTGAAATCCAATTCCATTATTCTACAGA
TTAGGTCAGCCTTTTTTTCCAAAGAGTTCCTGAGAGGAGTGAGTATGTCCCAATTGAACAATTCACATGACCTCAGGCAT
TCTTTTGCATGCTGTCTATAATATTTCATCTCATAAATCGGCTTACACTCTTCGGGTTCACCATCTTCGCATCCACTTAT
CTGCTCAACAGAGGAAGAGAAACACTCCCTAATGTCATCCAGGTCATCCATGATGCTGGTTGTCGCCTGACATATGCAGC
CGCCGAACAAGCGGAGCCTGGAGCTGCTGTTCACATCGACAGAATCGGAGATGGCCCCATCGATCCTCACTTTCAAGTCT
GTGTTGCTACTGATTTCACTCAGGAGGTGTCTGAAATCCTGCACTTGGTCATCAGAGCACATCTCCAGAGTCTTTGGACT
GAGGGCAGACTCAAAATCAGCCTTTGTGAAATTCCCCATGTACATCGGTTTAATGGTGATCCTCTCCAACACTCCGGATA
CTTTCCTTTCTGTGACTCTAACTCTTCCCTTCTTAGAGGGGATTTCCCAGACGGTTTTCCTGATGGGCTCCATCTCCTTC
GTCCAGCCATCGACGGAGATCATGTTGACGGGTCTGCAGTCCAGCTTTATTATGTCCTTAAGTCTTACACTAGCATCTCC
ACTGGAAAGCATCAATCTGCAGAGCTTCACACATGCACTCGGGTTGTCGTAACTCATGAAGGACCTCATGAACTCCTGCT
CAGACCTCCCAAGGAAGACTCCCACACACATGCATATTTTCTCAATGAGGGTTGGAGTCAGGTCTGTGCCGGGACAACTA
ACACTTATCAGAGACAGGAATGTTTCCACCATGATCTCGCTTGTGCTTGGCGGTATGACATTCAGTCTCAGCATTGGGAC
CCTTGGGGGGCAGCTCAGGAAGCAGTAGGGTAGCATGTCATGAGAGTTGGTGCTTGTGCTTTTCCTTAGGCAGCTGTCTG
AGTTTGAGCTCCCCTCCTTGAACTCTCCAATTCTCATCATTAAGCTCAGTTTCTTATTCTTTTCTTCTGTTTTCTTGTAT
TTCTTTCTGGCTTTAACTCCACAGTCCATAAGTATATCTGTTGCTTCTGGCTTCTCACTGCTTCGTAGAAATTCAACTAT
TTCCGGAACATAGTTTTCCACCCAGTTGGGGTCTCTAGCGAAGTGATGGAAACTTTCCTGCCCGTTGTCCTGCCTCAAAG
GGCTGCTGTGATCCATCACTCCAGCAGACAATTGCTTGACCATCCATGGACAGCTCACCATCAGGCTCAGAGCGAGGTCA
GCAATGTAATCTTTGTTAACGCCGCCTCTTGTTGCTTCTCCTAGTTTAACCAGCTTGTCCTTGGACTTGTAGAACTTCCC
TCTAGTCTGAAAAACCAAAGTTAGGAGGCTTTGCATAAGGTTCTCCTGAGATCCCGACAAATTCTCAGTGATGGCAACAA
TCAGTGATCTCCTCAGTGATCTGAGGTTGTGAGAAGCTCCTTTGCCGTCGAGATACTTCTGCATTTTCCTCAGCACCGGG
TCTTTCACCTGCCTCTCTGCCTCTAATTCTCTTTTCAGATGGTGCATCAGCTCCCTGTCAGTCCCCCGGCCAAAAGGCCT
GAGGGGACTGTAGTTCTCTGTTAGATCCTGATGTAGACAAGTAGTGCAGTTTTCTCCTGAGGGTATGCTTTCGAGAACTT
TCTCTCGAACTTCTTCTGCTGTTAGAACTCCCCTAACCAACATGGCATGGAGGTCATCCCATTCCTGAAAGATCAGCTGA
GGATCATCGGAGAGCTTTTTTATGATATCCATGATCATTATGCTTTCATGATTAAGCATCATCATTTCATCTGGAGTTGG
CAATGGGAATTGTCCCAGGTATATGTCACAGCTTGTGAGCGGATCCGACTCAGGGGTGATGAATCTGAAGAGCTTGAAGA
AGACTGATTGGACCAGTCTGCACTCCTCCACCGTGGAGCCCTGGTTGAACGCATTGACTGAGAGGCTCAAAGAAGTGTTA
CACAACTGCTGAATGCTGTTGAGATTCAGCCCGTGGAGGCAGCAAGTGGTGAACTTTATAACTGCAGGTGTCTCTGATTT
GCAGGTGACAAACCGGCTCTTGAACTCTGCAATTCTGCTATCCGATGTACTCTTGGGACTTATCTTTTTATTGAGCAGCT
CCGAGAAAAAGCTGTGGTACTTTAGAAAGCTTAGCTTCCAACCGTTAGGCGGATCTGCACAATGAGCAAAGAGGCAGGAA
TCATCAGAAGTGTTCATGCTCCTCACGCTGATGCTCCCTTCCTCCAAGCAGAAGTCTCTTTCAACTTCTCGGCTTGCTTT
GTGGCATATGAAGTCCTCTGTCATGCACCCCAAAAGATCAGAATGATTGTGGAGGATCCCCTGACCCATGTCAAACACAC
TCTGAACCCATGGTGTGTCTGACTTAACCTTCTTTATTATATGCTGTTCCACTCTGCTCAGATTTGAGCCTGCCATCTGT
TTTCTCCTGGCTCTCTCCACACACAGAAGAGGGATCTCAATCTTCTTGGTCATGTGTCTTTTGAGATCATCCACATGCAA
ACCGAGTTCCTCTCCACACACTGTTGTTATAAGGCTTATGAAGGCATCAACACACTGTGTTGGGCCCCACTTTGAATGGT
CTAGTGTTAAACAGAGGGTTGACGGGCTTCTTGATTCGGTGAGTGATCTGGTCAGCAGGTCCCTGAATTCGTCCTCTCTC
TCAGGATTGTTCAAGCAGGAATTCTCAAATATACTTGTTAAGTTTCTTCCTATCTCTTCTAGCCTCTTTGTGATCAGCTT
GGTATTTAGGTCTCCAATGAACAACTCTCTGGCTCCTCCTATCTGCTCCTTATTCGCAATACTGAAATAGAGTGAGAAGT
CGACGGAGGCTTCCCTTGAGGTTACTATCCTCGGGTCTTCCACACCCGAATTCACCTTCTCTTTAAGGGCCATGGATGTT
GTTGTTCTGGTGGAATATTTTGATCTACTACAGATCCTTCTGCTAGCTTCCTCTGCACCAACTATTGCAGATCTTCTGAC
ACCACCAGTTGATTTCGCTTTTCTACACGCCTTCAACAGAAAGAATTCACATATTTTTTCATACTGACCACTCTCCAAAC
ACTTACAGCATATTAGATATGCTGTCTTTTCCAGGTCGCTCAGTTTGCACACATCCTTCAGAGAACATTCGTAGAAAAGT
TTGCAAATCTCAGTTTTTATCTCCTCATCGGATCTGACCTCCATGATGAGGGACATCTGAGATATCGTATCTTCAAAGGA
CTCCGCATTGTCTGCATGAGTGGATATCTCCTTCAGATCCTCCTGGCAGAGAACCTTCCCTGCCTCGCAAATCAGGCAAT
CGCAGTTTGGTTTGGGCCGGAATATACAGCATTTTAACTCGGCTTCATCAGGAACCACTCCCATTATACACTCACCCTTG
ACCTCTCGGACTCGAAGCTTACTTTTTATTATATCGTCGAGCCGGCCTGCCATGAGTTTTGGCACTTCTCTTCTGACGAC
AGTGCTCTTGGGGTTCGCAACCTGGCTGAGAGTGGGTTCACACATGGTTCTAAGTTTCTTCTTGATGGAGAGTTTGTGCC
TCAGAGAAATCCACAGTGTGAACTCCTTGAATAGGCTTCTGGAGAAGAGCGGGATGTCATCATTGAAATCATCGAAAGTG
AGGTTCTGCTCATCTAGCCCACACAGAAGTCTTCTGTTCAGAGACATGTCATCCATGTACCTCAACTTCGGCTTCATGAA
TTTGTTAAAGCACTCAACAAGGGAATGGCCTTCGGAGCTGTCTCTTTTTGTAATCAAGTGGCAGAGGTATATCTCCAAAA
GTCCAAATTCGAGGTTTGATGCTATCACCCTTTGCATCAAGAACGAATAGTACTTTGAATCCGGCAGATCTGAGTTTGCC
ACCATCCATCTGTATATGAGGGAACTTGTCTCAGCCTCAATCCTATTCTTGCATGTGCTAGAAAGTTTCTTCACCAACCC
GATTCTGTGGAATTCTGAGTTCTTTGCCATGTAGAAATACCTCATCCCCTGCAACATTTCCTGAGTTTTTTTTGACTGAT
GCTCATAGAGATTCATAACCCTCACAAGAGCATCAGCACTGAGATCTATGCCACAGTCCTTTGCTCTGCACTTGACCATG
AGGAGTGCCTCTGTCATGTTCATTATGGGGTAGAGCCTTTCAGGGTGAGCCTTGAAGCTCTCCCAGTGGCCGCTAACCCA
GAACGTTCTGCTCTTGGAGGTTTTGGTCCTGGTGACTACCATGCAAGATGAGCATGATTGGAAGAATGCGACTGCTCCTG
GGGTCCTGTATGTGGGTGTGCTGAGTCTCATACACATCCTAGCTATCATTTCTTTGCTCTTCACCTGTGTGGGGAGATCC
TTGGACATTTCTGTTATGGTGTCAGCTACATGGCTGTTCATTGGATCATTCTTTTTCATGTAAATCAGGAAATCAGCAAG
GGAGCTACCTTCGAGGGACACCGAGCACTCATTCAGTCTCCTTTCATCAACAGGCAGAAAGCAAACCGGATCAACAGGAT
CCTGTTTCTTTATTGCACAGGAGAGTTCAGCCTTCACCCTATTGACTCTGGTTGAGCGGTCTGCATTGAGTGCTTCCAAC
AGATTCCTGCTGCTAGTTATGTGATCTGGGCACACCTTAGGAAGTTTGAGCTTGGGGATACCCGCTAGAAACCTCTTGCA
TGCCGATGGGATATCCCAACTGTCAGTTTTCCTAAACTTAGGATTTGGATGAAGGCTGTCATTGCTGCCTGGCAGGAGGT
AAAGATCATTGGTCTCCCAGAGCATGTGGCAGTATCTCTTCCAAGCGTTCTCTTTTTTGATGTCCAGGTCTGGTGGCTTG
TTGGCATCCAGGATTTTCCTCATCTTAGTGAGCAGATCGCTCAGAGGACATGGTGTGATTGTGGGGATCCTTTCTCTGCA
GCAGCCAATGTGTCCCATTCTGTCTGAGGAGGTGGTGTGGAAGTCCGATTTGCAGCTCCTGACCTCAGAGGAGAGCTTGT
TCCTTGGGCTCCACCCGCCATCCCACGTTTTTGCCTCTTCCAGCATCTCCCTATAGTCATCTTCGGGGCCCAGAACATCA
CCACATCCGTTCTGTTCCATGAAGAGCTTGTAGTTGTCATTGTAGGTTCCCTCCGAGGGCCCCTGTGCCAGCCCTGGGAC
ATCTGCCATGATCAGCCCATCATTTGTGGCGGCTATCAGAGAGTCATATGCAGTCCAGATGTTCACCCCTTTGCATGCTG
TTCGACACCTGGTCTGCGCCTCCTTAACTTCTCTAATGAATTTGAACTCAGTTTCTGACAGATGTGCTTGGATGTCCTCT
ATTTGGCTCACTACCTCCGTTTCCACTCTGACTGAATGGCCAGATTGCAGGAAAGCTAATTGAAGTGGCTTCCATTTGAG
CTTGTCATCCCTCTCCTTTATGAATTTGAACCTATTGTAACCGAATTCATAGATCACCAATTCAGCATCTGTTTGTTTAT
ATGCATCTGGTGTGAGTCTCGAACAGGACGGTACATCAGGTTGTTCAGAGGTTTTGAACTCATCATAGCTTTTCTTCTCC
CTCTCATTTGTGAAAGGAAGACCCAGCTTCCTGCAAAGGGCAAGCTCTGTTGTGTGGCCGATGATCCTGCAGCACCTTTC
CAGCTGGCTGATGAGGCCAAGCTCCTCCTCAATCATCAGCTCTTGAGGGATCATCAGTGTCTGAGGACATTGAATGTTGA
TTTTTATGGTGTCTTTTGTGAAAACCTTCTGACTGGATCTGACTTCACTTAGAAGGCATCTTGGATGCTTTATCAACTTT
GAGCAGTCGCAGCACTTGTGGTCAACTGTGGCTATCTCGCATCTCCCTAGAAGCCATTGCTTCACACTGTTGACCACCGG
GCAGGGCCCCTTGTATGCTCTGATCTCTCTGATGGGCTTCGACCAGTCCATTGTTGGAGGAGGATAGCTTCTGAATGCTT
TTGTATGTTTGTGTATGTGTGTTTCTAAGATGTAGGAGCTCCTGAATTCAACTGGGGGGTAACCACCTGTGCGCA
>Salmon_pescarenavirus-1_M_segment
CCCCCCCCCCCGGGGCCCTTACATGACTGTCTGGGTGACGTATCCTGCGGGGCTTTCCGGTTCTTGCACTGTCACGGGAC
TGGTGATCTCTGTTGGCTCGACGAGCGGTGTGCATGACGGCATGTTTAGCAGACACATGGCGACACTTTTCCTGTTGTTG
CAGCGGGCGTTGACCAGCTTGTCACAAGGCTGTAAGCTGATGGATCCGCAGTTGCACTTCCTGGAAAAGGTTTTGCTGAA
TCTGTGGGGGCCTGAGCAGCTCTGAGAACCACCCCTTGCAACGTGTCGGTGTGTCGCGACATAAGCCGATCTTCCGGAGC
ACCTCAGCACTAAGAGGCACAGAAGGATCAACGCACCATAAACCACAATCTTCATGCTGGTTTGCATCTCTCTCTTCTGG
AGCCTGCTGTGAACCAATGTAACAACGAGGGCACTCAAATCATTCTCAACTATGGGCCTGCCCTGCATGATCGAATCAAA
TGTCCTTTTGTTGCACCAGTCGCCAACATGCAGATCTGATCCATCCTCAAAGTTGAGGGTTATGTTACCCTTGAGACTGT
GGGAACCGTTGCTGCAGATGCCTTCCCAGGTGAGCTTGGCAAGGAAGCTCAGCTTCTTCTTCAACATCTTTATGTCCGCC
GTGTTGATGTCCACCCTCTTTGCCATGGCGGTGAGGATAACACTATCACTGAGAGCTGTTTCCAGGTTACCGGACCAACC
ATCTTCTTCAAAACCAGCTTTCTTCAAGGAGTAGACACTGAACAGAGATATAAACCTCTTATTCCTCCTTTTTCCATTCT
GGGCCTTCCTCCTGTTTGCTTCTCTCTCAACCTCGTCTACATCGGGGAGTGACATGCCCTTGTACCAACAGCCGCCCACA
CAGGTGTCTGTTTTGATGAAGCATTCCTTCAATTCCGCTGGCCTGTCCTTCTGAGGTTTACCTGGGAGCAGGCAGCTCCT
TCCGTTCTTATAGTTCGGTGCTCTGACACTAATCATTCTTATCATCCATCTCTCATACTGTGAGCTCAAGAAATAGTTCT
CTGCATCCCATGTCTTGTTCCCAGTCACCTCAAGAACAACGTCATGCCTCCCATTCATGGCTCCGTACATCCACCTTGTG
ATGTTCATTTGTATTCCGTGGGGATCAAGACAAACTCTCTGGTTGCCCACCATTCCGAAAGCCTCAGGGGTATCGCACCC
AGAGGTGTGGAGGGAGTAGGTGATGGGTGATGTCACTGGGCCACTATGGAAGGCGACATTGCAGAGACACCTCTCAACAG
TTGGATGGAAAGATTCTCTCTCTTCTTTCTCAGGTAATGTCATCATGCCATGGGTGGTTCCGTCGCTGTCCATCCAGCCT
CTCAGGGGGTTTTCGCATAGCAGGGTGGTCTGTTTATCATCCAACTCGACCTGAACATCCTTACCGCAGTAAGAGCTGAC
CTCCACCACCTTCGTACAACCCTTGTTCTGTTTCCAGCAACTACGGGTCGCTCCACACTGGAACCAGGCTCTTCCGATCA
CTCCAGCCTTCATCCCTCTCATTGAAGGTGGCGGTGTCAGACACTCCCCTGAGACATGACCATCGGAGAGGTCCCATGTA
CAGCCCTCGTAGGACAAGTCATTTCCCAGGCCCAGGTCTTCGCTTACAAAGTGGACCACATCATCAACAAGGACCACTGA
CATGTTCCCACACAGCCAGTTGGACCTCATGGATGTTATAACACTTTGAATTGTGTTGTGTTCCACGCTCCTAACAAAAC
ACTGGGCCCTTCCGAACATCAAACCTAGTGTAAACAGGATGGGCAGACATCTGAGCTTGATCAGGAAGTGCATAATCACG
ATGAACACCATCACGTACGACACGTACATTAGTGCTACTGCGATTGGACTAAGAATCCAGTTGACCACAGACTCGAACAT
GATTTGGGGGGTTTCCTCCTGTGCGCCGCG
>Salmon_pescarenavirus-1_S_segment
GCCCGCGGCCCGAGCCGATCACTCCGTGAACTCCTTGGGGATGTCCCCCATGGCGAGACAGATCATGTACATGCAGTCTG
TCTCCGCGCAGTGAGGGTGCTTCTTGGTGGAATCATAGTTCCTCGGCTTGCTGTGAACCTCTTTGCGGCTGCAGTTGCTG
GTGCAGTCCAGCCCCAACACCTCAAATCCTTGGAACTTACTCCTCACATCCCAGCCACCAGCGAGGGGCATCAGGTCCTC
AAGAACTCCATCACAACCACACATCCTCAAGAATTTCTTGATGTCCTCACTCCCTAGGCAGTACGCTCTGGAACCAATCT
CATCCCAGTAGTTGAAGACCTTATCCTTCCAATCAGCGACTGATCGGTAGTTGGCCTTTTCCTTACCATTTAGGCCATGA
GTGTAGCAGTCGGAGCTCATGTTCTCTGGAACATGGAAGAAGAGGTGTGACTTCACACCTCCTTTCCCATCCCTTTCTGG
ATCAAAAGTCATCATGCACACCTCAACAGGCCTGTGCCATGGTCCCTCAATGTCGATCACAGTGAAAGCTTCACTGTCAG
CATCTTCAGGGACTCTCTCCACCAATTCAACATCTATGTCCGTGCTGAATTTCCTTTCTTCTTCCTCCTGTTCCTTCTTC
ATCCTGGTGTTCTTCCTTAGAGGGGGTGCTTTCTTGAAAAGGCTGCCCCTTCTCTCCTTTGGTTTGGCACCATCATCGGT
TGAGTCAAGGTTGACGATGACAGTGAAGATGCCGTTCTTTTCGACTTGTGTCCTGTTTTTCCACACATCTGCAGGATCAG
AAGTTGTGAACACTCTGTGAAGGGCATGCTCATACCAGGTTGTTATGTTCTTATCTGGGTTGATGCTCAAGTTGTTCCTG
GTCCTAACCTTGATGATGCTCTTAAGGAACTGAACCACTCCGCTTGAAGCGGAGAGGCCCAGGCGGGACGGGACTGCTAG
ATAAGTTGACAGGCAGTAGGTGAATCTGGCTCGGTTCATCCTGAACGGGCTGGAAAAGATCCCAAGAGAGACCCTTTCCA
TTTTCAGCAGGAACTTGAACTCGTCCTTCTTGCAGAGTGTCAGCAGGAGGCTTTCGGTCAAGGGCTGTCTCCCCATGATT
TTGGCTACCATGCTAAAAACCCTCAGACCAATGTCTGGGCTGACTCTGTTTTGGTACATGAATAGGGCCATCAGAAATGT
TGGATCAACTTGGAAGCAGTTGGCTGGGTTCTCACTCATTCTGGGAGCTGCCTGAGGTATGAACTCGTCAGCCCTGTCGA
ACATGAAAGGTGACTCGCTGACCAGCTTCATCAACTTTTCGCTCAGTCCGTGGGCTGCACAGTAGCTGGCCAGAGAAGCC
GCCCCTTCACGATCAACGTTTGTAAAGCTTGAGTCCTCAAGCTCGGCCATCATCTTCTCACAGGAGGACTCCCAGTTCTC
TTTTGTTCCGCTTCTTCCAGTCCTGTTCTGGCCCGTCTTTCTCCTCATGGCTCCGATATCATCGTTGAGCACAACCAGAT
CAGCAGCTCCAATCTCTTCAGCATTCAGCACGACGGGATCCTGAACTCTTGCAGAGACGAATTCCTTGCTGTGGAGCCCT
CTAATCTTAGCATTCAGGGCCCTCAGAGGAATGATGACATCGTCCAGAGGGAGGGTGTCGATCATGTCAGTGAGTTTTTT
GGTCTCCTCGACCAGGGCATCAGTTATGCCTTTGTGGACCTTGACAACCTCATTGGGAACATCAGGATTCTGAACTGAGT
TAACAACATACAGTTCTACCAGTTCCTTAAACGAAAGGTTATCACCCTTGGGATCAGACTTAGACATTGTGGGCTAAGTT
CGAAGCGATCAATATGCAGTGAATATAGTATCTGTTATCAGATTATCAGGCACAAAAATGGGGGAAATCTCCTGTGCGCG
TACT
>Salmon_pescarenavirus-2_L_segment
CCGCACTCTCATCGCAGAACTCAGTGCACATCAGTCCGTTCACCCTTATCTGTCGGCTCTTGAGACCAGAAGATGTATAC
TTTCTGAACAACAAGCTCCCTGTCAAAACTATTTTCCTCTCCTCCTTGGGCTGAACACACAGTTCACCGTCCGGGCATGC
GACCTTCCCCATTAAAAGAGATATCCTTCGCTTCTCTTTTGGATTCTTCTGTATCATGGCTTCCTCCAGGTCCCTTCTAC
AACTGATGGCTGGAGTGCTGAGATTGCTCAGAACCTCACTCATCTCGGGGTTTGAACAGTTGTTCTTGAACAGATTGCTC
TCTGTGAAGTCCAGCTCCAATATCCTACAGATTAGGTCAGCCTTCTTCTCTAAGGAGTTCCTCAGAGGCGTCAGGATGTC
CCAGTTGAACAGTTCACAGGATCTTAAACATTCCTTTGCATGCTGCCGATAGTATTTCATCTCGTAGATGGGTTTGCATT
CTTCGGGTTCTCCATCTGCACAGCCACTGATCTGCTCAACTGAAGAGGAGAAGCATTCTCTGATGTCATCTAGATCATCA
ATGATGCTTGTGGTCGCCTGGCAGATGCAGCCACCAAACAGCCTCAGCCTGGAGCTGCTGTTAACATCAACAGATTCAGA
GATTGCTCCATCAATCCTCACTTTCAATGCAGAGTTGCTGCTGATCTCACTCAAAAGGCACCTAAAGTCTTGAACCTGGT
CATCAGAGCACATTTCTAAGGTCTTTGGACTGAGTGTCGACTCAAAGTCAGCTTTCGTGAAATTTCCCATGTACATCGGT
TTTATTGTGATTCTCTCCAGGACACCCGACACTTTCCTTTCGGTGACTCTCACTCTCCCTTTTTTCGAGGGAATTTCCCA
GACGGTCTTCCTAATCGGCTCCATCTCTTTTGTCCAACCATCCACTGAGATCATGTTGACCGGCCTACAGTCCAGTTTTA
TTATGTCCTTCAACCTCACACTGGCGTCTCCACTAGAAAGCATGAGCCTACACAGCTTAACACAGGAACTGGGGTTGTCA
TAACTCATGAAGGACCTCATGAACTCTTGCTCGGATCTACCCAAGAAGACTCCCACACACATGCATATCTTCTCAATCAG
GGTTGGGGTCAGATCAGTGCCGGGGCAGCTCACACTTATCAGAGACAGGAAGGTCTCAACCATGATCTCACTGGTGCTCG
GAGGGATGACATTCAACCTCAGCATCGGAACCCTAGGTGGACAGCTCAAGAAGCAATATGGGAGCATATCATGAGAGTTA
GTACTGGTACTTTTCCTTAGGCAACTGTCGGAGTTGGAGCTCCCTTCCTTGAACTCTCCAATCCTCATCATCAAACTCAG
TTTCTTGTTCTTTTCTTCTGTTTTCTTGTACTTTTTCCTGGCTTTCACACCGCAATCCATAAGTATGTCTGTCGCTTCAG
GCTTATCACTGCTTCTGAGGAACTCAACAATCTCTGGAACATAATTCTCGACCCAGTTTGGGTCCCTGGCGAAATGATGG
AAGCTCTCCTGACCACTGTCTTGTCTCAGAGGGCTGCTGTGATCCATCACACCGGCGGACAACTGCTTCACCATCCACGG
GCAACTCACCATCAGGCTGAGGGCCAGGTCAGCTATATAATCCTTGTTCACACCGTTTCTGGTGGCCTCTCCTAGCTTTA
CAAGCTTCTCTTTGGATTTGTAGAACTTGCCCCTCGTCTGGAAGACGAGAGTCAGCAAGCTCTGCATCAGGTTCTCTTGA
GAACCAGAGAGGTTCTCTGTGATTGCCACTATGAGAGACCTTCTCAATGATCTGAGGTTGTGAGATGCTCCCTTTCCGTC
AAGGTATTTCTGCATCTTCCTCAGCACTGGATCTTTAACCTGCCTCTCCGCCTCCAGCTCTCTCTTCAGATGGTGCATCA
GTTCTCTGTCCGTTCCTCTACCAAAGGGCCTAAGGGGACTGTAGTTTTCTTTTAGATCCTGGTGCAAGCATGTGGTGCAG
TTCTCTCCCGAAGGTATGCTTTCAAGGACCTTTTCCCTAACTTCCTCTGCAGTTAGGACACCTCTCACTAGCATAGCATG
CAGATCATCCCACTCTTGGAATATCAGCTGAGGATCATCAGACAATTTCTTTATTATGTCCATGATCATGATGCTTTCGT
GATTCAACATCATCATCTCATCAGGGGTTGGCAGAGGGAATTGGCCTAGATATATGTCACAACTGGTGAACGGGTCAGAT
TCTGGAGTGATAAACCTGAACAGTTTGAAGAAGACTGATTGGACCAGCCGGCATTCCTCAACTGTGGAACCTTGGTTGAA
AGCATTGACGGAAAGACTCAAAGAGGTGTTGCATAGCTGTTGTATGCTGTTCAAATTGAGCCCATGGAGACAGCAGGTTG
TGAACTTTATAACTGCTGGGGTTTCTGACTTGCAAGTGACAAACCTGCTCTTGAACTCTGCAATTCTGCTGTCTGATGTG
CTTTTAGGGCTTATCTTTTTATTCAACAGTTCAGAGAAGAAACTGTGATATTTAAGGAAGCTGAGCTTCCAGCCATTTGG
TGGGTCGGCACAATGGGCGAAGAGGCAAGAATCATCTGAAGTGTTCATGCTCCTCACGCTGATACTACCTTCCTCTAGAC
TGAACTCCTTTTCTACTTCTCTACTAGCTTTGTGGCAAATGAAGTCCTCTGTCATACATCCTAGGAGATCGGAGTGGTTG
TGGAGGATCCCCTGTCCCATGTCGAAAACGCTCTGAACCCACGGCGTGTCCGACTTCACTTTCTTTATTATGTGCTGCTC
AACTCTGCTCAGTTCAGATCCAGCCATCTGCTTCCTCCTTGCTCTCTCAACACATAGAAGAGGAATTTCAATCTTCTTTG
TCATGTGTCTCTTAAGGTCATCAACATGCAGACCTAGTTCCTCTCCACACACAGTTGTTATGAGGCTTATGAAGGCATCA
ACACATTGTGTTGGGCCCCACTTTGAGTGGTCCAGTGTTAAACAGAGAGTGGATGGACTCCTTGACTCAGTAAGTGACCT
CGTTAGGAGATCTCTGAACTCATCTTCCCTCTCAGGATTGTTCAAGCAGGAATTCTCAAATATGCTTGTGAGGTTCCTGC
CTATCTCCTCAAGCCTCTTTGTGATCAGCTTTGTATTCAGGTCTCCAATGAACAGCTCTCTGGCTCCCCCTATCTGTTCC
TTGTTTGCAATGCTGAAGTAAAGGGAGAAGTCCACTGAGGCCTCCCTTGAAGTCACAATCCTAGGGTCCTCAACTCCTGA
GTTGACCTTTTCTTTTAGAGCCATTGATGTGGTTGTCCTTGTGGAGTACTTTGATCTACTGCAAATCCTTCTGCTGGCTT
CTTCTGCTCCGACAATGGCTGACCTCCTGACTCCTCCAGTGGATTTGGCTTTCCTGCAGGCTTTCAGCAAAAAGAACTCA
CAGATTTTCTCATACTGCCCACTTTCCAAACATTTGCAGCAAATCAGATATGCTGTCTTTTCCAGATCACTCAATTTGCT
GACGTCTTTTAAGGAGCATTCATAGAAGAGCTTGCAAATCTCGGTCTTTATTTCTTCATCTGACCGAACTTCCATGATGA
GAGACATCTGGGAGATGGTGTCCTCAAAGGACTCTGCATTGTCTGCATGGGTTGATATTTCTTTCAGATCTTCCTGACAC
AACACCTTCCCTGCCTCACAGATCAGGCAGTCACAGTTTGGTTTTGGCCTAAAGATGCAGCACTTCAATTCAGCTTCATC
TGGTACTACACCCAGTATACACTCACCTTTCACCTCCCTAACCCTGAGTTTGCTCCTGATGATGTCATCCAGTCTGCCCG
ACATCAGCTTCGGAACCTCCCTCCTGACAACAGTGCTTTTAGGATTTGCAACCTGACTCAAAGTGGGTTCACACATTGTC
CTCAGCTTCTTCTTTATTGAGAGCTTGTGCCTCAGAGAGATCCAGAGTGTGAACTCCTTGAATAAGCTTCTTGAAAACAG
AGGGACATCATCATTGAAGTCATCAAATGTCAGGTTCTGCTCATCCTTCCCACACAGGAGTCTCCTGTTCAAAGAAATAT
CATCCATGTACCTCAACTTTGGTTTCATGAATTTGTTGAAGCACTCAACAAGAGAGTGTCCTTCTGAGCTATCTCTTTTT
GTGACCAAGTGGCATAAGTATATCTCTAGTAGGCCGAACTCCAGGTTTGATTTCATGACTTTCTGCATCAAGAATGAGAA
GTATTTTGAGTCAGGCAGCTCTGAATTCATCATCATCCATTTGTAGATGAGTGAACTGGTCTCAGCTTCAATCCTGTTTT
TGCATGTGCTAGAGAGTTTTTTTACCAGCCCCACTCTGTGAAATTCTGAGTTCTTTGCCATGAAGAAATACCTCATACCT
TGAAGCATCTCTTGGGTTTTCTTGGACTGATGTTCATAGATGTTCATGACCCTCACCAACGCCTCTGAGTCCAAATCAAC
GCCACAGTCTTTAGCTCTTCCCTTAACCATCAAAAGTGCCTCGGTCATGTTCATGATGGGGTACAGCCTCTCAGGGTGAG
CTTTGAAGCTCTCCCAATGACCACTGACCCAGAATGTCCTACTCTTTGAGGTTTTGGTTCTTGTCACAACCATGCATGAT
GAGCACGACTGGAAGAATGCCACAGCTCCAGGGGTTCTGTAGGTGGGTGTGCTCAACCTCATGCACATCCTGGCAATCAT
CTCTTTGCTCTTCACTTGAGTGGGGAGATCTTTTGACATCTCTGTTATGGTGTCTGCAACATGGCTGTTCATTGGATCAC
TTTTCTTCATGTAGACCAAGAAGTCTGCTAAGGAACTTCCTTCAAGGGAAACTGAGCAGTCGCTCAACTTTCGTTCGTCA
ACTGGTAAGAAGCATACAGGATCAACAGGCTTCTGTTTCTTTATAGCGCAGGAGAGCTCAGCTCTCACTCTGTTCACCCT
TGTTGAACGATCAGCGTTGAGCGCTTCCAGGAGGTTCCTGCTACTGGTTATGTGATCTGGGCACACCTTCGGAAGTTTAA
GCTTAGGAATGCTTGAAAGGAACTTCTTACAGGCCGAAGGTATATCCCAGCTGTCGGTTTTTCTAAATTTGGGATTTGGG
TGCAGGCTGTCATTGCTGCCTGGTAAGAGATACAGGTCATTAGCATCCCAGAGCATGTGGCAGTACCTCTTCCATGCATT
CTCTTTTTTTATGTCCAAGTCTGGGGGTTTATTGGCATCAAGGATTTTCCTCATCTTTGTGAGCAAATCACTCAGGGAGC
ATGGAGTGACCGTCGGTATCCTCTCTCTACAACAGCCTATGTGGCCCATTCTATCTGACGAAGTGGTGTGGAAGTCTGAC
TTGCAGCTCCTGACTTCTGAGGACAGCTTGTTCCTCGGACTCCAACCTCCGTCCCAAGTCTTCGCCTCCTCCAGCATGTC
CTCATAATTATCTTCTGGTCCTAGTTCGTCGCTGCACCCATTTTGTTCCATAAAAAGTTTATAATTGTCATTGTATGTCC
CTTCGGAGGGACCTTGTGCTAGTCCTGGAACGTCTGCCATGATTAGCCCATCATTCGTTGCTGCAATCAGGGAGTCATAT
GCAGTCCATATATTCACTCCCTTACAAGCGGTTCTGCATTTAGTCTGGGCCTCCTTGACTTCCCTGATGAATTTGAACTC
CACTTCAGAAAGGTGGGCTTGGATGTCTTCAATCTGGCTTACAACCTCAGTTTCCACTCTTATGGAGTGACCGGATTGGA
GGAATGCCGACTGAAGAGGCTTCCATTTGAGCTTGTCATCCCTTTCTTTTATGAATTTGAACCTGTTGTATCCGAACTCA
TAAATCACCAGTTCTGCATCTGTCTGCTTGTAGGCGTCGGGAGTGAGCCGCGAGCACGATGGAACATCTGGCTGATCCAC
AGTCTTGAACTCATCGTAACTCTTTTTCTCCCTCTCATTAGTGAATGGGAGGCCTAGCTTTCTGCAGAGGGCAAGCTCCG
TTGTGTGGCCAATGATTCTGCAACACCTCTCCAACTGACTGATCAGCCCGAGATCCTCCTCTATCATGAGCTCCTGAGGT
ATCATCAATGTTTGAGGACATTGAATGCTGACCTTTATGGTGTCCTTTGTGAAGACCTTCTGACTGGACCTTACCTCAGT
TAGGAGGCATCTTGGGTGCTTTATCAGTTTTGAGCAGTCGCAGCATTTGTGATCAACTGTGGCGATCTCACATCTCCCCA
GAAGCCACTGCTTCACGCTGTTGACCACGGGACATGGACCGTTGTAAACTCTGATTTCTCTGATGGGCTTCGACCAGTCC
ATGATGAGGAAAATAAAGGCCTCCGAGAAAGTCCAACCAAATGAAAACCTAGAATGCTTGAAGTCAACTGGGGGGTAACC
ACCT
>Salmon_pescarenavirus-2_M_segment
TATCTCCGTGTGCTCTTCCTATCTGAGGGGGGGGGAGACGGACCAGACGCCTCACACGGTCGTCTGGGTGACGTATGGGC
TCTCTGGCTCTTCGATCCTCACGGGACTTATCACCTCTGTTGGCTCGACGAGAGGTGTGCATGAAGGCATGTTCAGTAGG
CACATGGCCACACATTTCCTGTTGTTGCAGCGGGAGTTGACCAGTTTGTCACAGGGTTGCAGGCTAATAGAACCGCAGTT
GCACTTCCTGGAAAAGGACTTGCTAAATCTGTGAGGACCTGAGCAGCTTTGCGAGCCACCTCTTGCCACGTGCCTGTGCG
ATGCGACAAAGGCAGACCTTCCGGAGCACCTGAGGACCAGAAGGCAGAGAAGAATCAGGGCCCCGTAGACAACAATCTTC
ATGCTGGTCTGCATTTCCCTTTTTTGAATTTTACTGTGGACATATGTGACAACCAGGGCGCTTAGGTCATTCTCTGCAAT
AGGCCTTCCGTGCATTATCGAATCAAAGGTCCTCTTGTTGCACCAATCACCAACCTGCACGCTTGAGCCATCTTCAAAAT
TGAGGGTTATGTTACCTTTGAGGCTGTGGGACCCGTTGCTGCAGATGCCATCCCAGGTCAACTTGGCAAGGAAGCTCAGC
TTTTTCTTCAGCATCTTGATGTCGGCAGTATTTGCGTCAACTCTACTGGCCATGGCAGTTAGAATGGCGCTGTCACCAAG
GGCGGTTTCCAAGTTGCCAGACCAGCCATCCTCCTCAAAACCAACCATCTTCATCGAATAAACACTGAACAAAGCGATGA
ACCTCCTGTTCCTTTTCTTAGCACCAAGGTTCTTTCTCCTGTTCGCCTCCTTAGTGACCTCATCTACATCAGGGAGTGAC
ATGCCTGTATACCAACAGCCACCAACACAAGTGTCCGTCTTGGCAAAGCACTCCTTCATCTCTGCCGGCCATTCTCTCTT
CGGTGTGCCGAAGAGCATGCAACTCCTGCCGTTTTTGTAGTTTGGAGCTCTGACACTGATCAATCGAACCATCCACTTCT
CATAATGCAGACTTAGGAAGTAATTCACTGCATCCCAAGTTTTGTTACCAGTGGTCTCAAGAACAACATCATGTTTTCCG
TTCATGGCACCGTGCATCCATTTCGTGATGTTCATCTGTATGCCGTTCGGGTCAAGGCAGACCCTTTTGTCGCCAACCAT
GCCAAAGGCCTCTGGACTGTCGCATCCAGGGGTGTGGAGAGAGAATGTGACTGGTGATGTTACTGGGCCATTATGGAATT
CAGTGTTGCAATGGCACCTCTCCGTTGCTGGGTGAAAGGACACTCTTTCTTCTTTTTCGGGTAATGCCATTTCACCATGT
GTGGTCCCTTCACTGTCCATCCACCCTTTCAGGGGGTTCTCACACAGCAGGGTGGTTTGCTTCTCATCTAGCTCAACTTC
AACATTCTTGCCACAGTATGAGCTTACCTTCACCACCCTATGACAGTCCTTATTCCGCTTCCAACAGCTGCGACGCTCTC
CACACTGGAACCAGGCTCTCCCAATCACTCCAGCCTTCATTCCTCTCATGGAGGGCGGTGGTGCCGTACATACTCCTGAG
ACATGACCATCGGAAAGCTCCCAGGTGCAGCCCTCATAGGATAGGTCATTACCTGTGCCAAGATCCTCACTTACAAAATG
GACAACATCATCAACAAGAACCACTGACATGTTCCCACACAGCCAGCTGGACCTCATGGATGTTATGACACTCTGAACCG
TGTTGTGTTCCACACTGCTAACGAAGCATTGAGCCCTTCCGAACATCAACCCTAGTGTAAACAGAATCGGTAGACATCTG
AGCTTGAGTAAGAAGTGCACAACCACGATGAGCACCATCACGTACGACACGTACATTAGTGCCACTGCGATTGGACTAAG
AATCCAGTTGACCACAGACTCGAACATGATTTGGGGGGTTTCCTCCTGTGCGCTATTG
>Salmon_pescarenavirus-2_S_segment
TGTGGGGGGGGGGGAGGACTTCTTGTCCTCGGCCCCTGGCGGATTACTCCGTGAATTCTTTTGGGATGTCTCCCATGGCG
AGACAGATCATGTACATGCAGTCCGTCTCTGCACAGTGAGGGTGCATCTTGGAGGGGTCATGGTTCTTGGGCTTGCTGTG
GATCTCCGTGCGGCTGCAGTTGCTGGTGTTGTCCAGTGAGAGAACCTCAAAGCCCTGGAATTTGCTCCTCATCTCCCATC
CTCCAGCCAGGGGCATCAGGTCCTCGAGAGTCCCATCGCACCCACACATTGGCAGGAACTTTTTTATGTCCTCGCTACCC
AAACAGTAAGCCCTGGAGCCTACCTCGTCCCAGTAGTTGTAGACTTTGTCCTTCCAATCAGGGACGGTTCTGTAGTGGGC
CTTTTCTTTTCCATTCAGACCATGGGTGTAGCAGTCTGAACTCATGTTCTCAGGAACATGGAAGAACAGATGTGACTTAA
CACCTCCCTTTCCATCCCTCTCCGGATCGAAAGTCATCATGCACACCTCAACAGGCTTGTGCCATGGGCCCTCAATGTCT
ATCACAGTGAAGGCATCACTGTCAGCATCCTCTGGAACCTTCTCCACCAATTCAATATCGATGTCGGTACTGAATTTCAT
TTCCTCCTCTTCTTGCTCTCTCTTCACTCTGGTGCTTTTTCGGAGAGGAGGAGCCTTCTTGAAAACACTGCTCTTCCTTT
CCTTTGGCTTGGCACCCTCATCAGTGGAATCCAGGTTGACAATAACGGTAAAAATGCCGTTCTTTTCGACTTGTGTCCTG
TTCTTCCACACATCTGCAGGGTCAGAAGTGGTGAAAACCCTGTGCAGAGCATGCTCATACCACGTAGTGACGTTCTTGTC
TGGATTGATGTTCAAGTTGTTCCTGGTCCTCACCTTGATGATGCTCTTCAGGAACTGGACCACACCGCTGGATGCGGACA
GCCCTAGACGAGATGGGACTGCCAGGTAGGTTGACAGGCAGTAGGTGAATCTTGCACGGTTCATCCTGAAAGGACTGGAA
AACACGCCAAGTGAGGCTCTTTCCATCTGAAGAAGGAACTTGAAGTCATCCTTCTTGCAAAGAGTCAGAAGGAGGCTCTC
GGTTAGAGGCTGCCTCCCCATGATCTTGGCGACCATGCTGAAGACCTTCAAACCAACCTCCGGGTTCACCCTGTTCTGAT
ACATGAACAGAGCCAGCAGGAAAGTTGGATCAACTTGAAAGCAGTTGGCTGGGTTTTCACTCATTCTAGGGGCAGCTTGC
GGTATGAAGTCCTCAGCCCTGTCGAACATGAAGGGCGATTCGTTCACAAGTGATGTAAGCTTGTCACTCAGTCCGCGGGC
TGCACAGTAGCTGGCCAGAGAGGCCGCCCCTTCTCGGTCAACATTGATGAAACTTGAATCCTCAAGCTCAGCCATCATCT
TTTCGCAGGAGGACTCCCAGTTCTCCTTCGTTCCACTTCTGCCGGTTCTGTTTTGCCCTGTCTTCTTCCTCATGGCACCT
ATGTCGTCGTTCAACACAACCAGATCAGCAACTCCAATCTCCTCTGCATTCAGCACAACAGGGTGCTGCACCCTTGCAGA
GATGAATTCCTTACTATGGAGTCCTCTGATCTTGGCGTTCAAGGCCCTGAGGGGGATTACGACATCGTCCAGAGGAAGCG
TATCGATCATCTCCGTGAGCTTTTTGGTCTCCTCGACCAGGGCATCAGTGATGCCTTTGTGGACTCTGACAACCTCGTTG
GGAACATCAGGGTTTTGAACTGAGTTGACAACGTACAACTCTACCAGTTCCTTAAAAGTTAGGTTATCACCCTTGGGATC
AGCCTTAAACATGGTGTGCGAAATTCGAAGTGAACAACAGGCAGTGAATGTAATATCCGTTATCAGGTTATCTGGCACAA
AATTGGGGGAAATCTCCTGTGCGTCGGCCTTTG
