# Supplementary material for: Endangered wild salmon infected by newly discovered viruses
Source: eLife. 2019 Sep 3;8:e47615. doi: 10.7554/eLife.47615 (PMC6721791; doi:10.7554/eLife.47615)
Supplement: Figure 2—source data 1. [file elife-47615-fig2-data1.csv]

HatcheryWild	Latitude	Longitude	SPAV-1	SPAV-2	PsNV	CAV
Wild	50.49258333	-126.6135333	-999	-999	0	0
Wild	49.04383333	-123.7393333	-999	-999	0	0
Wild	50.02711667	-125.1495833	-999	-999	0	0
Wild	48.81083333	-123.599	-999	-999	0	0
Wild	50.17816667	-125.0099167	-999	-999	0	0
Wild	49.805	-124.567	-999	-999	0	0
Wild	50.007	-127.179	-999	-999	0	0
Hatchery	48.992	-126.208	-999	0	0	0
Wild			-999	0	0	0
Wild	49.92	-127.366	-999	0	0	0
Wild	50.544011	-126.814611	-999	0	0	0
Wild	50.544011	-126.814611	-999	0	0	0
Wild	49.49711667	-124.0165833	-999	0	0	0
Hatchery	49.00833333	-123.2216667	-999	0	0	0
Wild	49.10833333	-123.5483333	-999	0	0	0
Wild	49.15166667	-123.4416667	-999	0	0	0
Wild	49.3042	-123.8120167	-999	0	0	0
Wild	49.27631667	-123.4379167	-999	0	0	0
Hatchery	48.986	-126.216	-999	0	0	0
Hatchery	52.435	-131.695	-999	0	0	0
Wild	48.514	-124.477	-999	0	0	0
Wild	48.875	-125.23	-999	0	0	0
Wild	49.03283333	-123.2579833	-999	0	0	0
Wild	50.49258333	-126.6135333	-999	0	0	0
Wild	50.49258333	-126.6135333	-999	0	0	0
Wild	50.49258333	-126.6135333	-999	0	0	0
Wild	49.20528333	-123.4596333	-999	0	0	0
Wild	49.9912	-125.0155	-999	0	0	0
Wild	49.6225	-124.145	-999	0	0	0
Wild	50.0635	-125.1166667	-999	0	0	0
Wild	48.72666667	-123.4216667	-999	0	0	0
Wild	48.72666667	-123.4216667	-999	0	0	0
Wild	49.29116667	-123.7266667	-999	0	0	0
Wild	49.91333333	-124.7783333	-999	0	0	0
Wild	53.396	-129.191	-999	0	0	0
Wild	48.865	-125.222	-999	0	0	0
Wild	50.86	-127.543	-999	0	0	0
Aquaculture	50.13400335	-125.3363242	-999	0	0	0
Aquaculture	50.8325	-127.5203	-999	0	0	0
Aquaculture			-999	0	0	0
Wild	49.45533333	-124.0093333	-999	0	0	0
Wild	49.2745	-123.776	-999	0	0	0
Hatchery	49.25216667	-123.2943333	-999	0	0	0
Hatchery	49.25216667	-123.2943333	-999	0	0	0
Hatchery	49.091	-126.017	-999	0	0	0
Wild	50.18173333	-125.3314167	-999	0	0	0
Wild	50.18173333	-125.3314167	-999	0	0	0
Wild	50.18173333	-125.3314167	-999	0	0	0
Wild	49.04383333	-123.7393333	-999	0	0	0
Wild	50.02711667	-125.1495833	-999	0	0	0
Wild	50.02711667	-125.1495833	-999	0	0	0
Wild	50.02711667	-125.1495833	-999	0	0	0
Wild	50.19695	-124.9830833	-999	0	0	0
Wild	48.81083333	-123.599	-999	0	0	0
Wild			-999	0	0	0
Wild	49.405	-123.9633333	-999	0	0	0
Wild	49.30321667	-123.3255	-999	0	0	0
Wild	50.17816667	-125.0099167	-999	0	0	0
Wild	49.36733333	-124.3736667	-999	0	0	0
Wild	49.3048	-123.3307667	-999	0	0	0
Wild			-999	0	0	0
Wild			-999	0	0	0
Wild			-999	0	0	0
Wild			-999	0	0	0
Wild	49.989	-127.233	-999	0	0	0
Wild	49.682	-126.552	-999	0	0	0
Wild	48.866	-123.391	-999	0	0	0
Wild	49.67	-124.313	-999	0	0	0
Wild	49.67	-124.313	-999	0	0	0
Wild	56.495	-132.959	-999	0	0	0
Wild	49.637	-126.958	-999	0	0	0
Wild	49.637	-126.958	-999	0	0	0
Wild	50.506	-127.71	-999	0	0	0
Wild	49.805	-124.567	-999	0	0	0
Wild	49.488	-124.57	-999	0	0	0
Wild	49.447	-126.76	-999	0	0	0
Wild	49.447	-126.76	-999	0	0	0
Wild	50.007	-127.179	-999	0	0	0
Wild	49.11	-123.617	-999	0	0	0
Wild	49.11	-123.617	-999	0	0	0
Wild	49.11	-123.617	-999	0	0	0
Wild	49.4295	-123.42965	-999	0	0	0
Wild			-999	0	0	0
Wild			-999	0	0	0
Wild	49.72833333	-124.8201	-999	0	0	0
Wild	49.0865	-123.4585	-999	0	0	0
Wild	49.3505	-123.576	-999	0	0	0
Aquaculture	49.17227618	-125.7641043	-999	0	0	40.81749475
Aquaculture	49.17227618	-125.7641043	-999	0	0	700.1997635
Aquaculture	50.13400335	-125.3363242	-999	0	206.5609201	0
Wild	50.6998	-119.30237	-999	0		0
Wild	49.45961667	-123.7766333	0	-999	-999	0
Wild	50.578487	-126.721845	0	-999	0	0
Wild	50.307276	-125.329834	0	-999	0	0
Wild	50.043	-128.063	0	-999	0	0
Hatchery	48.514	-124.477	0	-999	0	0
Wild	50.46503333	-126.0826833	0	-999	0	0
Wild	0	-126.7797	0	-999	0	0
Wild	50.49258333	-126.6135333	0	-999	0	0
Wild	50.49258333	-126.6135333	0	-999	0	0
Wild	50.49258333	-126.6135333	0	-999	0	0
Hatchery	50.15444	-121.03531	0	-999	0	0
Aquaculture	52.348323	-127.691182	0	-999	0	0
Aquaculture	50.32125	-125.0085	0	-999	0	0
Hatchery	49.832243	-123.149489	0	-999	0	0
Wild	49.99833333	-125.1016667	0	-999	0	0
Aquaculture	50.32125	-125.0085	0	-999	0	0
Wild	49.6915	-124.6173333	0	-999	0	0
Wild	49.41263333	-124.1024	0	-999	0	0
Hatchery	49.69176667	-124.7778167	0	-999	0	0
Wild	50.18173333	-125.3314167	0	-999	0	0
Wild	50.18173333	-125.3314167	0	-999	0	0
Wild	50.18173333	-125.3314167	0	-999	0	0
Wild	50.18173333	-125.3314167	0	-999	0	0
Wild	49.04383333	-123.7393333	0	-999	0	0
Wild	50.02711667	-125.1495833	0	-999	0	0
Wild	48.88566667	-123.5825833	0	-999	0	0
Wild	50.19695	-124.9830833	0	-999	0	0
Wild	48.81083333	-123.599	0	-999	0	0
Wild	48.81083333	-123.599	0	-999	0	0
Wild	49.4065	-123.6451667	0	-999	0	0
Wild	50.26163333	-125.0239167	0	-999	0	0
Wild	49.38886667	-123.4336333	0	-999	0	0
Wild	48.75483333	-123.6002	0	-999	0	0
Wild	48.75483333	-123.6002	0	-999	0	0
Wild	49.405	-123.9633333	0	-999	0	0
Wild	49.81238333	-124.5332833	0	-999	0	0
Wild	49.41116667	-123.6493333	0	-999	0	0
Wild	49.30321667	-123.3255	0	-999	0	0
Wild	50.31	-125.0933333	0	-999	0	0
Wild	49.3048	-123.3307667	0	-999	0	0
Wild	49.3048	-123.3307667	0	-999	0	0
Wild			0	-999	0	0
Wild			0	-999	0	0
Wild			0	-999	0	0
Wild			0	-999	0	0
Wild			0	-999	0	0
Wild			0	-999	0	0
Wild			0	-999	0	0
Wild			0	-999	0	0
Wild	49.989	-127.233	0	-999	0	0
Wild	49.989	-127.233	0	-999	0	0
Wild	49.989	-127.233	0	-999	0	0
Wild	49.989	-127.233	0	-999	0	0
Wild	49.682	-126.552	0	-999	0	0
Wild	49.682	-126.552	0	-999	0	0
Wild	48.866	-123.391	0	-999	0	0
Wild	49.67	-124.313	0	-999	0	0
Wild	49.67	-124.313	0	-999	0	0
Wild	56.495	-132.959	0	-999	0	0
Wild	56.495	-132.959	0	-999	0	0
Wild	56.495	-132.959	0	-999	0	0
Wild	49.637	-126.958	0	-999	0	0
Wild	50.506	-127.71	0	-999	0	0
Wild	49.805	-124.567	0	-999	0	0
Wild	49.488	-124.57	0	-999	0	0
Wild	49.447	-126.76	0	-999	0	0
Wild	49.447	-126.76	0	-999	0	0
Wild	50.574	-127.587	0	-999	0	0
Wild	50.007	-127.179	0	-999	0	0
Wild	49.11	-123.617	0	-999	0	0
Wild	48.481	-125.883	0	-999	0	0
Wild	49.94515	-125.0173667	0	-999	0	0
Wild			0	-999	0	0
Wild	50.244069	-125.397371	0	-999	0	0
Wild	50.599433	-126.703364	0	-999	0	0
Wild	50.4259	-125.0770167	0	0	-999	-999
Wild	49.447	-126.76	0	0	-999	-999
Wild	48.481	-125.883	0	0	-999	-999
Wild			0	0	-999	0
Hatchery	49.10833333	-123.5483333	0	0	-999	0
Hatchery	49.336924	-124.980892	0	0	-999	0
Hatchery	49.336924	-124.980892	0	0	-999	0
Hatchery	49.685165	-125.035338	0	0	-999	0
Hatchery	49.685165	-125.035338	0	0	-999	0
Hatchery	49.685165	-125.035338	0	0	-999	0
Hatchery	49.685165	-125.035338	0	0	-999	0
Hatchery	49.685165	-125.035338	0	0	-999	0
Hatchery	49.685165	-125.035338	0	0	-999	0
Hatchery	50.017006	-125.304216	0	0	-999	0
Hatchery	49.093068	-121.696149	0	0	-999	0
Hatchery	49.336924	-124.980892	0	0	-999	0
Hatchery	49.336924	-124.980892	0	0	-999	0
Wild	49.41133333	-124.1153333	0	0	-999	0
Aquaculture	50.338	-125.5227	0	0	-999	0
Hatchery	50.017006	-125.304216	0	0	-999	0
Hatchery	50.017006	-125.304216	0	0	-999	0
Wild	50.045074	-125.258391	0	0	-999	0
Wild	50.045074	-125.258391	0	0	-999	0
Hatchery	50.017006	-125.304216	0	0	-999	0
Hatchery	50.017006	-125.304216	0	0	-999	0
Wild	50.030363	-125.243667	0	0	-999	0
Wild	50.030363	-125.243667	0	0	-999	0
Wild	50.030363	-125.243667	0	0	-999	0
Wild	50.045074	-125.258391	0	0	-999	0
Wild	50.045074	-125.258391	0	0	-999	0
Wild			0	0	-999	0
Wild	49.685165	-125.035338	0	0	-999	0
Wild	49.685165	-125.035338	0	0	-999	0
Wild	49.685165	-125.035338	0	0	-999	0
Wild	49.685165	-125.035338	0	0	-999	0
Wild	49.685165	-125.035338	0	0	-999	0
Wild	49.685165	-125.035338	0	0	-999	0
Wild	49.685165	-125.035338	0	0	-999	0
Wild	49.685165	-125.035338	0	0	-999	0
Hatchery	50.030363	-125.243667	0	0	-999	0
Hatchery	50.030363	-125.243667	0	0	-999	0
Wild	50.045074	-125.258391	0	0	-999	0
Hatchery	50.030363	-125.243667	0	0	-999	0
Hatchery	50.045074	-125.258391	0	0	-999	0
Hatchery	50.045074	-125.258391	0	0	-999	0
Hatchery	50.045074	-125.258391	0	0	-999	0
Hatchery	50.045074	-125.258391	0	0	-999	0
Hatchery	50.030363	-125.243667	0	0	-999	0
Hatchery	50.045074	-125.258391	0	0	-999	0
Wild	50.045074	-125.258391	0	0	-999	0
Wild	50.045074	-125.258391	0	0	-999	0
Hatchery	50.030363	-125.243667	0	0	-999	0
Hatchery	50.030363	-125.243667	0	0	-999	0
Wild	50.029588	-122.962822	0	0	-999	0
Wild	50.029588	-122.962822	0	0	-999	0
Aquaculture	50.13400335	-125.3363242	0	0	-999	0
Aquaculture	49.13657419	-125.7874503	0	0	-999	0
Aquaculture	49.12916112	-125.7126059	0	0	-999	0
Aquaculture	50.13400335	-125.3363242	0	0	-999	0
Wild	50.18173333	-125.3314167	0	0	-999	0
Wild	50.18173333	-125.3314167	0	0	-999	0
Wild	50.18173333	-125.3314167	0	0	-999	0
Wild	50.17155	-125.0773333	0	0	-999	0
Wild	48.75483333	-123.6002	0	0	-999	0
Wild	49.41116667	-123.6493333	0	0	-999	0
Wild	50.4259	-125.0770167	0	0	-999	0
Wild			0	0	-999	0
Wild			0	0	-999	0
Wild			0	0	-999	0
Wild	49.682	-126.552	0	0	-999	0
Wild	49.682	-126.552	0	0	-999	0
Wild	48.866	-123.391	0	0	-999	0
Wild	48.866	-123.391	0	0	-999	0
Wild	56.495	-132.959	0	0	-999	0
Wild	49.637	-126.958	0	0	-999	0
Wild	49.805	-124.567	0	0	-999	0
Wild	49.447	-126.76	0	0	-999	0
Wild	49.447	-126.76	0	0	-999	0
Wild	56.482	-132.904	0	0	-999	0
Wild	48.481	-125.883	0	0	-999	0
Wild	48.481	-125.883	0	0	-999	0
Wild	49.1313	-122.4942	0	0	-999	0
Aquaculture	50.13400335	-125.3363242	0	0	-999	1917.59991
Wild	50.599433	-126.703364	0	0	-499.5	0
Hatchery	49.928346	-126.656616	0	0	-499.5	0
Wild	49.46836667	-124.0327	0	0	0	-999
Aquaculture	50.338	-125.5227	0	0	0	-999
Aquaculture	50.61842889	-126.7087569	0	0	0	-999
Aquaculture	49.13657419	-125.7874503	0	0	0	-999
Wild	50.18173333	-125.3314167	0	0	0	-999
Wild	50.18173333	-125.3314167	0	0	0	-999
Wild	50.18173333	-125.3314167	0	0	0	-999
Wild	49.04383333	-123.7393333	0	0	0	-999
Wild	50.17155	-125.0773333	0	0	0	-999
Wild	50.17155	-125.0773333	0	0	0	-999
Wild	49.17666667	-123.3066667	0	0	0	-999
Wild	50.4259	-125.0770167	0	0	0	-999
Wild	50.17816667	-125.0099167	0	0	0	-999
Wild	49.42621667	-124.6253333	0	0	0	-999
Wild	48.38251667	-124.09375	0	0	0	-999
Wild			0	0	0	-999
Wild			0	0	0	-999
Wild			0	0	0	-999
Wild			0	0	0	-999
Wild			0	0	0	-999
Wild	49.682	-126.552	0	0	0	-999
Wild	49.682	-126.552	0	0	0	-999
Wild	48.866	-123.391	0	0	0	-999
Wild	48.866	-123.391	0	0	0	-999
Wild	49.67	-124.313	0	0	0	-999
Wild	56.495	-132.959	0	0	0	-999
Wild	56.495	-132.959	0	0	0	-999
Wild	50.506	-127.71	0	0	0	-999
Wild	49.488	-124.57	0	0	0	-999
Wild	49.488	-124.57	0	0	0	-999
Wild	49.447	-126.76	0	0	0	-999
Wild	49.447	-126.76	0	0	0	-999
Wild	50.007	-127.179	0	0	0	-999
Wild	49.11	-123.617	0	0	0	-999
Wild	49.11	-123.617	0	0	0	-999
Wild	49.11	-123.617	0	0	0	-999
Wild	56.482	-132.904	0	0	0	-999
Wild	56.482	-132.904	0	0	0	-999
Wild	48.481	-125.883	0	0	0	-999
Hatchery	49.093068	-121.696149	0	0	0	0
Hatchery	49.093068	-121.696149	0	0	0	0
Wild	51.62605	-124.143297	0	0	0	0
Wild	49.07788	-121.978	0	0	0	0
Hatchery	49.093068	-121.696149	0	0	0	0
Wild	51.62605	-124.143297	0	0	0	0
Wild	49.07788	-121.978	0	0	0	0
Hatchery	49.093068	-121.696149	0	0	0	0
Wild	51.62605	-124.143297	0	0	0	0
Wild	49.07788	-121.978	0	0	0	0
Hatchery	49.093068	-121.696149	0	0	0	0
Wild	51.62605	-124.143297	0	0	0	0
Wild	49.07788	-121.978	0	0	0	0
Hatchery	49.093068	-121.696149	0	0	0	0
Wild	51.62605	-124.143297	0	0	0	0
Wild	49.07788	-121.978	0	0	0	0
Hatchery	49.093068	-121.696149	0	0	0	0
Wild	51.62605	-124.143297	0	0	0	0
Wild	49.07788	-121.978	0	0	0	0
Hatchery	49.093068	-121.696149	0	0	0	0
Wild	51.62605	-124.143297	0	0	0	0
Wild	49.07788	-121.978	0	0	0	0
Wild	51.62605	-124.143297	0	0	0	0
Wild	49.07788	-121.978	0	0	0	0
Wild	49.07788	-121.978	0	0	0	0
Wild	51.62605	-124.143297	0	0	0	0
Wild	49.07788	-121.978	0	0	0	0
Wild	51.62605	-124.143297	0	0	0	0
Wild	49.07788	-121.978	0	0	0	0
Wild	51.62605	-124.143297	0	0	0	0
Wild	49.07788	-121.978	0	0	0	0
Wild	51.62605	-124.143297	0	0	0	0
Wild	49.07788	-121.978	0	0	0	0
Wild	51.62605	-124.143297	0	0	0	0
Wild	49.07788	-121.978	0	0	0	0
Wild	51.62605	-124.143297	0	0	0	0
Wild	49.07788	-121.978	0	0	0	0
Wild	51.62605	-124.143297	0	0	0	0
Wild	49.07788	-121.978	0	0	0	0
Wild	51.62605	-124.143297	0	0	0	0
Wild	49.07788	-121.978	0	0	0	0
Wild	51.62605	-124.143297	0	0	0	0
Wild	49.07788	-121.978	0	0	0	0
Wild	51.62605	-124.143297	0	0	0	0
Wild	49.07788	-121.978	0	0	0	0
Wild	51.62605	-124.143297	0	0	0	0
Wild	51.62605	-124.143297	0	0	0	0
Wild	51.62605	-124.143297	0	0	0	0
Wild	51.62605	-124.143297	0	0	0	0
Wild	51.62605	-124.143297	0	0	0	0
Wild	51.62605	-124.143297	0	0	0	0
Wild	51.62605	-124.143297	0	0	0	0
Wild	51.62605	-124.143297	0	0	0	0
Wild	51.62605	-124.143297	0	0	0	0
Wild	51.62605	-124.143297	0	0	0	0
Wild	56.21	-132.75	0	0	0	0
Wild	51.62605	-124.143297	0	0	0	0
Wild	51.62605	-124.143297	0	0	0	0
Wild	51.62605	-124.143297	0	0	0	0
Wild	51.62605	-124.143297	0	0	0	0
Wild	51.62605	-124.143297	0	0	0	0
Wild	51.62605	-124.143297	0	0	0	0
Wild	51.62605	-124.143297	0	0	0	0
Wild	51.62605	-124.143297	0	0	0	0
Wild	49.1329	-122.3262	0	0	0	0
Wild	49.1329	-122.3262	0	0	0	0
Wild	49.1329	-122.3262	0	0	0	0
Wild	49.1329	-122.3262	0	0	0	0
Wild	49.1329	-122.3262	0	0	0	0
Wild	49.1329	-122.3262	0	0	0	0
Wild	49.1329	-122.3262	0	0	0	0
Wild	49.1329	-122.3262	0	0	0	0
Wild	49.1329	-122.3262	0	0	0	0
Hatchery	50.017006	-125.304216	0	0	0	0
Hatchery	50.017006	-125.304216	0	0	0	0
Hatchery	50.017006	-125.304216	0	0	0	0
Hatchery	48.6	-124.882	0	0	0	0
Wild	48.6	-124.882	0	0	0	0
Hatchery	50.017006	-125.304216	0	0	0	0
Hatchery	50.017006	-125.304216	0	0	0	0
Hatchery	50.017006	-125.304216	0	0	0	0
Hatchery	50.017006	-125.304216	0	0	0	0
Hatchery	50.017006	-125.304216	0	0	0	0
Hatchery	48.68	-125.595	0	0	0	0
Hatchery	48.593	-125.715	0	0	0	0
Hatchery	49.685165	-125.035338	0	0	0	0
Hatchery	49.685165	-125.035338	0	0	0	0
Hatchery	49.685165	-125.035338	0	0	0	0
Hatchery	49.685165	-125.035338	0	0	0	0
Hatchery	49.094	-126.014	0	0	0	0
Hatchery	49.094	-126.014	0	0	0	0
Hatchery	49.094	-126.014	0	0	0	0
Hatchery	49.094	-126.014	0	0	0	0
Wild			0	0	0	0
Wild			0	0	0	0
Wild			0	0	0	0
Wild			0	0	0	0
Wild			0	0	0	0
Wild	48.992	-126.208	0	0	0	0
Wild			0	0	0	0
Wild			0	0	0	0
Wild			0	0	0	0
Wild			0	0	0	0
Wild	49.313	-126.612	0	0	0	0
Hatchery	49.313	-126.612	0	0	0	0
Hatchery	49.176076	-122.154752	0	0	0	0
Hatchery	49.24	-126.76	0	0	0	0
Wild	51.62605	-124.143297	0	0	0	0
Wild	51.62605	-124.143297	0	0	0	0
Wild	51.62605	-124.143297	0	0	0	0
Hatchery	50.821	-129.228	0	0	0	0
Wild	51.62605	-124.143297	0	0	0	0
Wild	51.62605	-124.143297	0	0	0	0
Wild	51.62605	-124.143297	0	0	0	0
Wild	51.62605	-124.143297	0	0	0	0
Wild	51.62605	-124.143297	0	0	0	0
Wild	51.62605	-124.143297	0	0	0	0
Wild	51.62605	-124.143297	0	0	0	0
Wild	51.62605	-124.143297	0	0	0	0
Wild	51.62605	-124.143297	0	0	0	0
Wild	51.62605	-124.143297	0	0	0	0
Wild	51.62605	-124.143297	0	0	0	0
Wild	51.62605	-124.143297	0	0	0	0
Wild	51.62605	-124.143297	0	0	0	0
Wild	51.62605	-124.143297	0	0	0	0
Wild	51.62605	-124.143297	0	0	0	0
Wild	51.62605	-124.143297	0	0	0	0
Wild	51.62605	-124.143297	0	0	0	0
Wild	51.62605	-124.143297	0	0	0	0
Wild	51.62605	-124.143297	0	0	0	0
Wild	51.62605	-124.143297	0	0	0	0
Wild	51.62605	-124.143297	0	0	0	0
Wild	51.62605	-124.143297	0	0	0	0
Wild	51.62605	-124.143297	0	0	0	0
Wild	51.62605	-124.143297	0	0	0	0
Wild	51.62605	-124.143297	0	0	0	0
Wild	51.62605	-124.143297	0	0	0	0
Wild	54.477	-131.965	0	0	0	0
Wild	54.314	-133.421	0	0	0	0
Hatchery	53.145	-132.654	0	0	0	0
Hatchery	52.936	-132.433	0	0	0	0
Hatchery	52.936	-132.433	0	0	0	0
Hatchery	52.936	-132.433	0	0	0	0
Hatchery	51.946	-130.951	0	0	0	0
Wild	52.206	-129.191	0	0	0	0
Wild	52.206	-129.191	0	0	0	0
Wild	52.318	-129.715	0	0	0	0
Wild	52.318	-129.715	0	0	0	0
Wild	52.318	-129.715	0	0	0	0
Wild	52.485	-130.508	0	0	0	0
Wild	54.252	-131.688	0	0	0	0
Wild	54.149	-131.972	0	0	0	0
Wild	54.15	-132.205	0	0	0	0
Wild	54.139	-132.495	0	0	0	0
Wild	54.18	-132.783	0	0	0	0
Wild	55.567	-132.205	0	0	0	0
Wild	55.864	-132.178	0	0	0	0
Wild	55.864	-132.178	0	0	0	0
Wild	55.864	-132.178	0	0	0	0
Wild	55.864	-132.178	0	0	0	0
Wild	55.864	-132.178	0	0	0	0
Wild	55.864	-132.178	0	0	0	0
Wild	55.864	-132.178	0	0	0	0
Wild	55.916	-132.082	0	0	0	0
Wild	55.916	-132.082	0	0	0	0
Wild	56.411	-132.588	0	0	0	0
Wild	56.411	-132.588	0	0	0	0
Wild	56.411	-132.588	0	0	0	0
Wild	56.411	-132.588	0	0	0	0
Wild	56.411	-132.588	0	0	0	0
Wild	56.492	-132.707	0	0	0	0
Wild	56.492	-132.707	0	0	0	0
Wild	56.492	-132.707	0	0	0	0
Wild	56.492	-132.707	0	0	0	0
Wild	56.492	-132.707	0	0	0	0
Wild	56.492	-132.707	0	0	0	0
Wild	56.492	-132.707	0	0	0	0
Wild	56.492	-132.707	0	0	0	0
Hatchery	56.486	-132.923	0	0	0	0
Wild	56.486	-132.923	0	0	0	0
Wild	56.486	-132.923	0	0	0	0
Wild	56.486	-132.923	0	0	0	0
Hatchery	56.486	-132.923	0	0	0	0
Hatchery	56.486	-132.923	0	0	0	0
Wild	56.486	-132.923	0	0	0	0
Hatchery	56.369	-133.286	0	0	0	0
Wild	56.369	-133.286	0	0	0	0
Wild	56.369	-133.286	0	0	0	0
Wild	56.369	-133.286	0	0	0	0
Wild	56.369	-133.286	0	0	0	0
Hatchery	56.369	-133.286	0	0	0	0
Wild	56.369	-133.286	0	0	0	0
Wild	54.755	-133.417	0	0	0	0
Wild	57.044	-133.107	0	0	0	0
Wild	58.256	-135.534	0	0	0	0
Wild	58.256	-135.534	0	0	0	0
Wild	58.158	-135.034	0	0	0	0
Wild	58.058	-134.844	0	0	0	0
Wild	55.088	-131.803	0	0	0	0
Wild	55.107	-129.961	0	0	0	0
Wild	54.982	-130.067	0	0	0	0
Wild	54.857	-130.211	0	0	0	0
Wild	54.786	-130.312	0	0	0	0
Wild	54.786	-130.312	0	0	0	0
Wild	54.786	-130.312	0	0	0	0
Wild	54.786	-130.312	0	0	0	0
Wild	54.724	-130.419	0	0	0	0
Wild	54.724	-130.419	0	0	0	0
Wild	54.724	-130.419	0	0	0	0
Wild	54.724	-130.419	0	0	0	0
Wild	54.611	-130.569	0	0	0	0
Wild	50.797	-127.397	0	0	0	0
Wild	50.797	-127.397	0	0	0	0
Wild	50.509	-126.509	0	0	0	0
Wild	49.437	-124.36	0	0	0	0
Wild	49.437	-124.36	0	0	0	0
Wild	49.459	-124.517	0	0	0	0
Wild	49.64	-124.566	0	0	0	0
Wild	49.695	-124.248	0	0	0	0
Wild	49.206	-123.669	0	0	0	0
Wild	49.206	-123.669	0	0	0	0
Wild	49.209	-123.465	0	0	0	0
Wild	49.199	-123.341	0	0	0	0
Wild	49.12	-123.381	0	0	0	0
Wild	49.115	-123.486	0	0	0	0
Wild	49.115	-123.486	0	0	0	0
Wild	49.115	-123.486	0	0	0	0
Wild	49.115	-123.486	0	0	0	0
Wild	49.115	-123.486	0	0	0	0
Wild	49.115	-123.486	0	0	0	0
Wild	48.291	-123.595	0	0	0	0
Wild	48.291	-123.595	0	0	0	0
Wild	48.291	-123.595	0	0	0	0
Wild	48.291	-123.595	0	0	0	0
Wild	48.291	-123.595	0	0	0	0
Wild	48.291	-123.595	0	0	0	0
Wild	48.29	-123.657	0	0	0	0
Wild	48.29	-123.657	0	0	0	0
Wild	48.391	-124.051	0	0	0	0
Wild	48.391	-124.051	0	0	0	0
Wild	48.432	-124.196	0	0	0	0
Wild	48.47	-124.341	0	0	0	0
Wild	48.47	-124.341	0	0	0	0
Wild	48.47	-124.341	0	0	0	0
Wild	48.514	-124.498	0	0	0	0
Wild			0	0	0	0
Wild			0	0	0	0
Wild	48.593	-125.738	0	0	0	0
Wild	48.593	-125.738	0	0	0	0
Wild	48.593	-125.738	0	0	0	0
Wild	48.593	-125.738	0	0	0	0
Wild	48.497	-125.854	0	0	0	0
Wild	48.497	-125.854	0	0	0	0
Wild	49.611	-126.599	0	0	0	0
Wild	49.887	-126.66	0	0	0	0
Wild	49.887	-126.66	0	0	0	0
Wild	49.887	-126.66	0	0	0	0
Wild	49.887	-126.66	0	0	0	0
Wild	49.887	-126.66	0	0	0	0
Wild	49.84	-126.662	0	0	0	0
Wild	49.84	-126.662	0	0	0	0
Wild	49.875	-126.762	0	0	0	0
Wild	49.875	-126.762	0	0	0	0
Wild	49.875	-126.762	0	0	0	0
Wild	49.869	-126.844	0	0	0	0
Wild	49.869	-126.844	0	0	0	0
Wild	49.869	-126.844	0	0	0	0
Wild	49.915	-126.928	0	0	0	0
Wild	49.915	-126.928	0	0	0	0
Wild	50.474	-127.933	0	0	0	0
Wild	50.474	-127.933	0	0	0	0
Wild	50.474	-127.933	0	0	0	0
Wild	50.474	-127.933	0	0	0	0
Wild	50.481	-127.834	0	0	0	0
Wild	50.481	-127.834	0	0	0	0
Wild	50.491	-127.741	0	0	0	0
Wild	50.491	-127.741	0	0	0	0
Wild	50.491	-127.741	0	0	0	0
Wild	50.491	-127.741	0	0	0	0
Wild	50.491	-127.741	0	0	0	0
Wild	50.491	-127.741	0	0	0	0
Wild	50.491	-127.741	0	0	0	0
Wild			0	0	0	0
Wild	50.582	-127.492	0	0	0	0
Hatchery	50.302085	-118.820148	0	0	0	0
Hatchery	50.302085	-118.820148	0	0	0	0
Hatchery	50.302085	-118.820148	0	0	0	0
Hatchery	50.302085	-118.820148	0	0	0	0
Hatchery	50.302085	-118.820148	0	0	0	0
Hatchery	50.302085	-118.820148	0	0	0	0
Wild	50.43	-127.954	0	0	0	0
Wild	50.43	-127.954	0	0	0	0
Wild	51.08	-128.695	0	0	0	0
Wild	51.08	-128.695	0	0	0	0
Wild	51.08	-128.695	0	0	0	0
Wild	51.08	-128.695	0	0	0	0
Wild	51.08	-128.695	0	0	0	0
Wild	51.08	-128.695	0	0	0	0
Wild	51.212	-128.451	0	0	0	0
Hatchery	49.374	-124.356	0	0	0	0
Hatchery	49.374	-124.356	0	0	0	0
Hatchery	49.374	-124.356	0	0	0	0
Hatchery	49.374	-124.356	0	0	0	0
Hatchery	49.412	-124.576	0	0	0	0
Hatchery	49.412	-124.576	0	0	0	0
Hatchery	49.491	-124.524	0	0	0	0
Hatchery	49.491	-124.524	0	0	0	0
Hatchery	49.407	-123.648	0	0	0	0
Wild	48.335	-123.836	0	0	0	0
Wild			0	0	0	0
Wild	48.391	-124.077	0	0	0	0
Wild	48.516	-124.499	0	0	0	0
Wild	48.786	-125.386	0	0	0	0
Hatchery	48.675	-125.626	0	0	0	0
Wild	48.586	-125.737	0	0	0	0
Wild	48.586	-125.737	0	0	0	0
Wild	48.597	-125.683	0	0	0	0
Hatchery	48.597	-125.683	0	0	0	0
Wild	48.597	-125.683	0	0	0	0
Wild	48.941	-125.141	0	0	0	0
Wild	48.941	-125.141	0	0	0	0
Wild	48.885	-125.214	0	0	0	0
Wild	48.885	-125.214	0	0	0	0
Wild	48.885	-125.214	0	0	0	0
Wild	48.816	-125.258	0	0	0	0
Wild	49.286	-126.673	0	0	0	0
Wild	49.286	-126.673	0	0	0	0
Wild	49.33	-126.574	0	0	0	0
Wild	49.399	-126.782	0	0	0	0
Wild	49.399	-126.782	0	0	0	0
Wild	49.399	-126.782	0	0	0	0
Wild	49.578	-126.621	0	0	0	0
Wild	49.578	-126.621	0	0	0	0
Wild	49.578	-126.621	0	0	0	0
Wild	49.54	-126.843	0	0	0	0
Hatchery	49.54	-126.843	0	0	0	0
Wild	49.54	-126.843	0	0	0	0
Wild	49.54	-126.843	0	0	0	0
Wild	49.92	-127.366	0	0	0	0
Wild	49.95	-127.595	0	0	0	0
Wild	50.476	-127.553	0	0	0	0
Wild	50.595	-127.721	0	0	0	0
Wild	50.595	-127.721	0	0	0	0
Wild	50.595	-127.721	0	0	0	0
Wild	50.496	-127.766	0	0	0	0
Wild	50.496	-127.766	0	0	0	0
Wild	50.462	-127.952	0	0	0	0
Wild	50.462	-127.952	0	0	0	0
Wild	50.462	-127.952	0	0	0	0
Wild			0	0	0	0
Wild	56.341	-132.593	0	0	0	0
Wild	56.421	-133.09	0	0	0	0
Wild	56.375	-133.32	0	0	0	0
Wild	56.108	-133.781	0	0	0	0
Hatchery	49.093068	-121.696149	0	0	0	0
Hatchery	49.093068	-121.696149	0	0	0	0
Hatchery	49.093068	-121.696149	0	0	0	0
Hatchery	49.093068	-121.696149	0	0	0	0
Hatchery	49.093068	-121.696149	0	0	0	0
Hatchery	49.093068	-121.696149	0	0	0	0
Hatchery	49.093068	-121.696149	0	0	0	0
Hatchery	49.093068	-121.696149	0	0	0	0
Hatchery	49.093068	-121.696149	0	0	0	0
Hatchery	49.093068	-121.696149	0	0	0	0
Hatchery	49.093068	-121.696149	0	0	0	0
Hatchery	49.093068	-121.696149	0	0	0	0
Hatchery	49.093068	-121.696149	0	0	0	0
Hatchery	49.093068	-121.696149	0	0	0	0
Hatchery	49.093068	-121.696149	0	0	0	0
Hatchery	49.093068	-121.696149	0	0	0	0
Wild	49.07788	-121.978	0	0	0	0
Wild	49.07788	-121.978	0	0	0	0
Wild	49.07788	-121.978	0	0	0	0
Wild	49.07788	-121.978	0	0	0	0
Wild	49.07788	-121.978	0	0	0	0
Wild	49.07788	-121.978	0	0	0	0
Wild	49.07788	-121.978	0	0	0	0
Wild	49.07788	-121.978	0	0	0	0
Wild	49.07788	-121.978	0	0	0	0
Wild	49.07788	-121.978	0	0	0	0
Wild	49.1329	-122.3262	0	0	0	0
Wild	49.07788	-121.978	0	0	0	0
Wild	49.07788	-121.978	0	0	0	0
Wild	49.07788	-121.978	0	0	0	0
Wild	49.07788	-121.978	0	0	0	0
Wild	49.07788	-121.978	0	0	0	0
Wild	49.07788	-121.978	0	0	0	0
Wild	49.07788	-121.978	0	0	0	0
Wild	49.07788	-121.978	0	0	0	0
Wild	49.07788	-121.978	0	0	0	0
Wild	49.1329	-122.3262	0	0	0	0
Wild	49.07788	-121.978	0	0	0	0
Wild	49.07788	-121.978	0	0	0	0
Wild	49.07788	-121.978	0	0	0	0
Wild	49.07788	-121.978	0	0	0	0
Wild	49.07788	-121.978	0	0	0	0
Wild	49.07788	-121.978	0	0	0	0
Wild	49.07788	-121.978	0	0	0	0
Wild	49.07788	-121.978	0	0	0	0
Wild			0	0	0	0
Hatchery	50.15444	-121.03531	0	0	0	0
Hatchery	50.15444	-121.03531	0	0	0	0
Hatchery	50.15444	-121.03531	0	0	0	0
Hatchery	50.15444	-121.03531	0	0	0	0
Hatchery	50.15444	-121.03531	0	0	0	0
Hatchery	50.15444	-121.03531	0	0	0	0
Hatchery	50.15444	-121.03531	0	0	0	0
Hatchery	50.15444	-121.03531	0	0	0	0
Hatchery	50.15444	-121.03531	0	0	0	0
Hatchery	50.15444	-121.03531	0	0	0	0
Hatchery	50.15444	-121.03531	0	0	0	0
Hatchery	50.15444	-121.03531	0	0	0	0
Hatchery	50.15444	-121.03531	0	0	0	0
Hatchery	49.832243	-123.149489	0	0	0	0
Hatchery	49.832243	-123.149489	0	0	0	0
Hatchery	49.832243	-123.149489	0	0	0	0
Hatchery	49.832243	-123.149489	0	0	0	0
Hatchery	49.832243	-123.149489	0	0	0	0
Hatchery	49.832243	-123.149489	0	0	0	0
Hatchery	49.832243	-123.149489	0	0	0	0
Hatchery	49.832243	-123.149489	0	0	0	0
Hatchery	49.832243	-123.149489	0	0	0	0
Hatchery	49.832243	-123.149489	0	0	0	0
Hatchery	49.832243	-123.149489	0	0	0	0
Hatchery	49.832243	-123.149489	0	0	0	0
Hatchery	49.832243	-123.149489	0	0	0	0
Hatchery	49.832243	-123.149489	0	0	0	0
Hatchery	49.832243	-123.149489	0	0	0	0
Hatchery	49.832243	-123.149489	0	0	0	0
Hatchery	49.832243	-123.149489	0	0	0	0
Wild	50.462122	-125.364704	0	0	0	0
Hatchery	49.832243	-123.149489	0	0	0	0
Hatchery	49.832243	-123.149489	0	0	0	0
Hatchery	49.832243	-123.149489	0	0	0	0
Wild			0	0	0	0
Wild	50.244069	-125.397371	0	0	0	0
Hatchery	49.356459	-123.110119	0	0	0	0
Wild	50.475081	-126.033922	0	0	0	0
Hatchery	49.356459	-123.110119	0	0	0	0
Wild	50.475081	-126.033922	0	0	0	0
Hatchery	49.356459	-123.110119	0	0	0	0
Wild	50.475081	-126.033922	0	0	0	0
Hatchery	49.356459	-123.110119	0	0	0	0
Hatchery	49.356459	-123.110119	0	0	0	0
Hatchery	49.356459	-123.110119	0	0	0	0
Hatchery	49.356459	-123.110119	0	0	0	0
Hatchery	49.356459	-123.110119	0	0	0	0
Hatchery	49.356459	-123.110119	0	0	0	0
Hatchery	49.356459	-123.110119	0	0	0	0
Hatchery	49.356459	-123.110119	0	0	0	0
Hatchery	49.356459	-123.110119	0	0	0	0
Wild	50.480604	-126.409614	0	0	0	0
Hatchery	49.356459	-123.110119	0	0	0	0
Hatchery	49.356459	-123.110119	0	0	0	0
Wild	50.475081	-126.033922	0	0	0	0
Hatchery	49.356459	-123.110119	0	0	0	0
Wild	49.3613	-123.1118	0	0	0	0
Wild	50.475081	-126.033922	0	0	0	0
Wild	50.480604	-126.409614	0	0	0	0
Wild	50.544011	-126.814611	0	0	0	0
Wild	50.544011	-126.814611	0	0	0	0
Wild	50.599433	-126.703364	0	0	0	0
Wild	50.599433	-126.703364	0	0	0	0
Hatchery	50.302085	-118.820148	0	0	0	0
Hatchery	50.302085	-118.820148	0	0	0	0
Wild	50.307276	-125.329834	0	0	0	0
Hatchery	50.302085	-118.820148	0	0	0	0
Hatchery	50.302085	-118.820148	0	0	0	0
Hatchery	50.302085	-118.820148	0	0	0	0
Hatchery	50.302085	-118.820148	0	0	0	0
Hatchery	50.302085	-118.820148	0	0	0	0
Wild	50.307276	-125.329834	0	0	0	0
Wild	50.875037	-118.936596	0	0	0	0
Wild	50.875037	-118.936596	0	0	0	0
Wild	50.875037	-118.936596	0	0	0	0
Wild	50.875037	-118.936596	0	0	0	0
Wild	50.558034	-126.734633	0	0	0	0
Wild	50.967562	-118.510812	0	0	0	0
Wild	50.558034	-126.734633	0	0	0	0
Wild	50.967562	-118.510812	0	0	0	0
Wild	50.967562	-118.510812	0	0	0	0
Wild	50.967562	-118.510812	0	0	0	0
Wild	50.558034	-126.734633	0	0	0	0
Wild	50.967562	-118.510812	0	0	0	0
Wild	50.967562	-118.510812	0	0	0	0
Wild	50.967562	-118.510812	0	0	0	0
Wild	50.967562	-118.510812	0	0	0	0
Wild	50.967562	-118.510812	0	0	0	0
Wild	50.967562	-118.510812	0	0	0	0
Wild	50.967562	-118.510812	0	0	0	0
Wild	50.578487	-126.721845	0	0	0	0
Wild	50.967562	-118.510812	0	0	0	0
Wild			0	0	0	0
Wild	50.544011	-126.814611	0	0	0	0
Wild	50.544011	-126.814611	0	0	0	0
Hatchery	49.293049	-121.944083	0	0	0	0
Hatchery	49.293049	-121.944083	0	0	0	0
Hatchery	49.293049	-121.944083	0	0	0	0
Hatchery	49.293049	-121.944083	0	0	0	0
Hatchery	49.293049	-121.944083	0	0	0	0
Hatchery	49.293049	-121.944083	0	0	0	0
Hatchery	49.293049	-121.944083	0	0	0	0
Hatchery	49.293049	-121.944083	0	0	0	0
Wild	50.498735	-126.212568	0	0	0	0
Wild	50.544011	-126.814611	0	0	0	0
Wild	50.462122	-125.364704	0	0	0	0
Wild	50.457325	-126.165533	0	0	0	0
Wild	50.462122	-125.364704	0	0	0	0
Wild	50.462122	-125.364704	0	0	0	0
Wild	50.462122	-125.364704	0	0	0	0
Wild	50.457325	-126.165533	0	0	0	0
Wild	50.457325	-126.165533	0	0	0	0
Wild	50.457325	-126.165533	0	0	0	0
Wild	50.307276	-125.329834	0	0	0	0
Wild	50.307276	-125.329834	0	0	0	0
Wild	50.599433	-126.703364	0	0	0	0
Wild	50.599433	-126.703364	0	0	0	0
Wild	50.599433	-126.703364	0	0	0	0
Wild	50.599433	-126.703364	0	0	0	0
Wild	50.244069	-125.397371	0	0	0	0
Wild	50.390937	-125.372675	0	0	0	0
Wild			0	0	0	0
Wild	50.599433	-126.703364	0	0	0	0
Wild	50.244069	-125.397371	0	0	0	0
Wild	50.244069	-125.397371	0	0	0	0
Wild	50.244069	-125.397371	0	0	0	0
Wild	50.390937	-125.372675	0	0	0	0
Wild	50.390937	-125.372675	0	0	0	0
Wild			0	0	0	0
Wild			0	0	0	0
Wild			0	0	0	0
Wild	48.892	-123.6162167	0	0	0	0
Wild	48.892	-123.6162167	0	0	0	0
Wild	48.892	-123.6162167	0	0	0	0
Wild	48.892	-123.6162167	0	0	0	0
Wild	48.93621667	-123.6734667	0	0	0	0
Wild	48.93621667	-123.6734667	0	0	0	0
Wild	48.93621667	-123.6734667	0	0	0	0
Wild	48.93621667	-123.6734667	0	0	0	0
Wild	48.93621667	-123.6734667	0	0	0	0
Wild	48.93621667	-123.6734667	0	0	0	0
Wild	48.93621667	-123.6734667	0	0	0	0
Wild	48.99128333	-123.7272167	0	0	0	0
Wild	48.99128333	-123.7272167	0	0	0	0
Wild	48.99128333	-123.7272167	0	0	0	0
Wild	48.99128333	-123.7272167	0	0	0	0
Wild			0	0	0	0
Wild	49.105	-123.72485	0	0	0	0
Hatchery	49.05773333	-123.6761	0	0	0	0
Hatchery	49.05773333	-123.6761	0	0	0	0
Wild	48.95075	-123.54005	0	0	0	0
Wild	48.69933333	-123.50145	0	0	0	0
Wild	48.75206667	-123.35515	0	0	0	0
Wild	48.75206667	-123.35515	0	0	0	0
Wild	48.75206667	-123.35515	0	0	0	0
Wild			0	0	0	0
Wild			0	0	0	0
Wild	48.77486667	-123.3315	0	0	0	0
Wild	50.544011	-126.814611	0	0	0	0
Wild	50.544011	-126.814611	0	0	0	0
Wild	50.544011	-126.814611	0	0	0	0
Wild	50.544011	-126.814611	0	0	0	0
Wild	48.9236	-123.5031167	0	0	0	0
Wild	50.544011	-126.814611	0	0	0	0
Wild	50.190769	-125.143142	0	0	0	0
Wild	48.88345	-123.43165	0	0	0	0
Hatchery	48.97368333	-123.46865	0	0	0	0
Wild	49.03216667	-123.5577167	0	0	0	0
Wild	49.23461667	-123.87055	0	0	0	0
Wild			0	0	0	0
Wild	48.7574	-123.6252833	0	0	0	0
Wild	48.7574	-123.6252833	0	0	0	0
Wild	48.756	-123.55935	0	0	0	0
Wild	48.756	-123.55935	0	0	0	0
Wild	48.756	-123.55935	0	0	0	0
Wild	48.76383333	-123.3611667	0	0	0	0
Wild	48.76383333	-123.3611667	0	0	0	0
Wild	48.76383333	-123.3611667	0	0	0	0
Wild	48.76383333	-123.3611667	0	0	0	0
Wild	48.76383333	-123.3611667	0	0	0	0
Wild	48.76383333	-123.3611667	0	0	0	0
Wild	48.76383333	-123.3611667	0	0	0	0
Wild	48.76383333	-123.3611667	0	0	0	0
Wild	48.70615	-123.5143667	0	0	0	0
Wild	48.70615	-123.5143667	0	0	0	0
Wild	48.70615	-123.5143667	0	0	0	0
Wild	0	0	0	0	0	0
Wild	0	0	0	0	0	0
Wild	0	0	0	0	0	0
Wild	0	0	0	0	0	0
Wild	48.72445	-123.5580833	0	0	0	0
Wild	48.72733333	-123.4301667	0	0	0	0
Wild	48.72733333	-123.4301667	0	0	0	0
Wild	48.72733333	-123.4301667	0	0	0	0
Wild	48.72733333	-123.4301667	0	0	0	0
Wild	48.81171667	-123.3582167	0	0	0	0
Wild	48.81171667	-123.3582167	0	0	0	0
Wild	48.8004	-123.3202333	0	0	0	0
Wild	48.8004	-123.3202333	0	0	0	0
Wild	0	0	0	0	0	0
Wild	0	0	0	0	0	0
Wild	48.85853333	-123.56385	0	0	0	0
Wild			0	0	0	0
Wild	48.72733333	-123.4301667	0	0	0	0
Wild	48.348	-123.879	0	0	0	0
Wild	48.422	-124.203	0	0	0	0
Wild	48.473	-124.342	0	0	0	0
Wild	48.473	-124.342	0	0	0	0
Hatchery	48.537	-124.515	0	0	0	0
Wild	48.675	-125.602	0	0	0	0
Wild	48.675	-125.602	0	0	0	0
Wild	48.675	-125.602	0	0	0	0
Wild	48.675	-125.602	0	0	0	0
Wild	48.476	-125.858	0	0	0	0
Hatchery	48.476	-125.858	0	0	0	0
Wild	48.476	-125.858	0	0	0	0
Wild	49.094	-126.028	0	0	0	0
Wild			0	0	0	0
Wild	49.023	-126.17	0	0	0	0
Wild	49.023	-126.17	0	0	0	0
Wild	49.023	-126.17	0	0	0	0
Wild	49.023	-126.17	0	0	0	0
Wild	49.023	-126.17	0	0	0	0
Wild	48.957	-126.275	0	0	0	0
Wild	48.957	-126.275	0	0	0	0
Wild	48.957	-126.275	0	0	0	0
Hatchery	48.957	-126.275	0	0	0	0
Hatchery	49.107	-126.374	0	0	0	0
Wild	49.107	-126.374	0	0	0	0
Wild	49.107	-126.374	0	0	0	0
Wild	49.107	-126.374	0	0	0	0
Wild	49.329	-126.579	0	0	0	0
Wild	49.329	-126.579	0	0	0	0
Wild	49.329	-126.579	0	0	0	0
Wild	49.329	-126.579	0	0	0	0
Hatchery	49.329	-126.579	0	0	0	0
Hatchery	49.276	-126.689	0	0	0	0
Hatchery	49.276	-126.689	0	0	0	0
Hatchery	49.276	-126.689	0	0	0	0
Wild	49.248	-126.763	0	0	0	0
Wild	49.248	-126.763	0	0	0	0
Wild	49.248	-126.763	0	0	0	0
Wild	49.248	-126.763	0	0	0	0
Wild	49.248	-126.763	0	0	0	0
Wild	49.203	-126.84	0	0	0	0
Wild	49.203	-126.84	0	0	0	0
Wild	49.203	-126.84	0	0	0	0
Wild	49.171	-126.913	0	0	0	0
Wild	49.632	-126.963	0	0	0	0
Hatchery	49.632	-126.963	0	0	0	0
Hatchery	49.632	-126.963	0	0	0	0
Hatchery	49.587	-127.05	0	0	0	0
Wild	49.587	-127.05	0	0	0	0
Wild	49.769	-127.576	0	0	0	0
Wild	49.769	-127.576	0	0	0	0
Wild	49.769	-127.576	0	0	0	0
Wild	49.769	-127.576	0	0	0	0
Wild	49.769	-127.576	0	0	0	0
Wild	49.836	-127.469	0	0	0	0
Hatchery	49.928	-127.382	0	0	0	0
Hatchery	49.928	-127.382	0	0	0	0
Hatchery	49.928	-127.382	0	0	0	0
Wild	50.466	-127.541	0	0	0	0
Wild	50.466	-127.541	0	0	0	0
Wild	50.466	-127.541	0	0	0	0
Wild	50.466	-127.541	0	0	0	0
Wild	50.581	-127.504	0	0	0	0
Wild	50.581	-127.504	0	0	0	0
Wild	50.581	-127.504	0	0	0	0
Wild	50.581	-127.504	0	0	0	0
Wild	50.581	-127.504	0	0	0	0
Wild	50.574	-127.58	0	0	0	0
Wild	50.574	-127.58	0	0	0	0
Wild	50.574	-127.58	0	0	0	0
Wild	50.574	-127.58	0	0	0	0
Wild	50.574	-127.58	0	0	0	0
Wild	50.484	-127.854	0	0	0	0
Wild	50.484	-127.854	0	0	0	0
Wild	50.484	-127.854	0	0	0	0
Wild	50.484	-127.854	0	0	0	0
Hatchery	50.939	-129.004	0	0	0	0
Hatchery	50.939	-129.004	0	0	0	0
Hatchery	50.939	-129.004	0	0	0	0
Wild			0	0	0	0
Hatchery	51.012	-128.852	0	0	0	0
Wild	51.215	-128.454	0	0	0	0
Wild	51.393	-128.319	0	0	0	0
Hatchery	52.268	-129.441	0	0	0	0
Hatchery	52.268	-129.441	0	0	0	0
Wild	52.313	-129.725	0	0	0	0
Wild	52.313	-129.725	0	0	0	0
Wild	52.313	-129.725	0	0	0	0
Hatchery	52.375	-129.982	0	0	0	0
Wild	52.375	-129.982	0	0	0	0
Hatchery	52.375	-129.982	0	0	0	0
Hatchery	52.375	-129.982	0	0	0	0
Hatchery	52.483	-130.504	0	0	0	0
Wild	52.483	-130.504	0	0	0	0
Wild	52.483	-130.504	0	0	0	0
Hatchery	52.535	-130.748	0	0	0	0
Hatchery	52.535	-130.748	0	0	0	0
Hatchery	52.535	-130.748	0	0	0	0
Hatchery	52.535	-130.748	0	0	0	0
Hatchery	52.535	-130.748	0	0	0	0
Hatchery	53.049	-130.887	0	0	0	0
Hatchery	53.049	-130.887	0	0	0	0
Hatchery	53.049	-130.887	0	0	0	0
Wild	53.227	-130.951	0	0	0	0
Wild	53.227	-130.951	0	0	0	0
Wild	53.227	-130.951	0	0	0	0
Wild	54.424	-131.062	0	0	0	0
Wild	54.457	-131.619	0	0	0	0
Hatchery	54.476	-131.785	0	0	0	0
Hatchery	54.476	-131.785	0	0	0	0
Wild	54.476	-131.785	0	0	0	0
Wild	54.476	-131.785	0	0	0	0
Wild	54.481	-131.957	0	0	0	0
Wild	54.481	-131.957	0	0	0	0
Wild	54.138	-132.489	0	0	0	0
Wild	54.138	-132.489	0	0	0	0
Wild	54.138	-132.489	0	0	0	0
Hatchery	53.838	-133.369	0	0	0	0
Wild	53.838	-133.369	0	0	0	0
Wild			0	0	0	0
Wild	53.799	-133.209	0	0	0	0
Wild	53.683	-133.093	0	0	0	0
Wild	53.683	-133.093	0	0	0	0
Wild	53.448	-132.979	0	0	0	0
Wild	53.448	-132.979	0	0	0	0
Wild	53.448	-132.979	0	0	0	0
Wild	53.356	-132.762	0	0	0	0
Wild	50.544011	-126.814611	0	0	0	0
Wild	50.190769	-125.143142	0	0	0	0
Wild	53.24	-132.792	0	0	0	0
Wild	50.307276	-125.329834	0	0	0	0
Wild	50.307276	-125.329834	0	0	0	0
Wild	50.307276	-125.329834	0	0	0	0
Wild	53.24	-132.792	0	0	0	0
Wild	50.190769	-125.143142	0	0	0	0
Wild	50.544011	-126.814611	0	0	0	0
Wild	50.544011	-126.814611	0	0	0	0
Wild	50.544011	-126.814611	0	0	0	0
Wild	50.544011	-126.814611	0	0	0	0
Wild	50.544011	-126.814611	0	0	0	0
Wild	50.544011	-126.814611	0	0	0	0
Wild	50.544011	-126.814611	0	0	0	0
Wild	50.190769	-125.143142	0	0	0	0
Wild	50.190769	-125.143142	0	0	0	0
Wild	50.307276	-125.329834	0	0	0	0
Hatchery	52.926	-132.421	0	0	0	0
Wild	50.190769	-125.143142	0	0	0	0
Hatchery	52.926	-132.421	0	0	0	0
Wild	50.190769	-125.143142	0	0	0	0
Hatchery	52.926	-132.421	0	0	0	0
Wild	50.190769	-125.143142	0	0	0	0
Wild	50.544011	-126.814611	0	0	0	0
Wild	50.544011	-126.814611	0	0	0	0
Wild	50.544011	-126.814611	0	0	0	0
Wild	51.017	-127.958	0	0	0	0
Wild	51.017	-127.958	0	0	0	0
Wild	51.017	-127.958	0	0	0	0
Wild	50.853	-127.533	0	0	0	0
Wild	50.853	-127.533	0	0	0	0
Wild	50.853	-127.533	0	0	0	0
Wild	50.853	-127.533	0	0	0	0
Wild	50.702	-127.281	0	0	0	0
Wild	50.702	-127.281	0	0	0	0
Wild	50.702	-127.281	0	0	0	0
Wild	50.737	-126.953	0	0	0	0
Wild	50.737	-126.953	0	0	0	0
Wild	50.737	-126.953	0	0	0	0
Wild	49.76095	-124.8695333	0	0	0	0
Wild			0	0	0	0
Wild	49.76095	-124.8695333	0	0	0	0
Wild	49.81035	-124.8308333	0	0	0	0
Wild	49.81035	-124.8308333	0	0	0	0
Wild	50.190769	-125.143142	0	0	0	0
Wild	50.190769	-125.143142	0	0	0	0
Wild	50.190769	-125.143142	0	0	0	0
Wild	50.190769	-125.143142	0	0	0	0
Wild	50.544011	-126.814611	0	0	0	0
Wild	50.544011	-126.814611	0	0	0	0
Wild	50.190769	-125.143142	0	0	0	0
Wild	50.190769	-125.143142	0	0	0	0
Wild	50.190769	-125.143142	0	0	0	0
Wild	50.544011	-126.814611	0	0	0	0
Wild	50.599433	-126.703364	0	0	0	0
Wild	50.599433	-126.703364	0	0	0	0
Wild	50.599433	-126.703364	0	0	0	0
Wild	50.599433	-126.703364	0	0	0	0
Wild	50.599433	-126.703364	0	0	0	0
Wild	50.544011	-126.814611	0	0	0	0
Wild	50.544011	-126.814611	0	0	0	0
Wild	50.544011	-126.814611	0	0	0	0
Wild	49.61628333	-124.7309	0	0	0	0
Wild	49.61628333	-124.7309	0	0	0	0
Wild	50.599433	-126.703364	0	0	0	0
Wild	50.599433	-126.703364	0	0	0	0
Wild	49.80615	-124.8694	0	0	0	0
Wild			0	0	0	0
Wild	49.89988333	-124.9480167	0	0	0	0
Wild	49.89988333	-124.9480167	0	0	0	0
Wild	49.77673333	-124.7118333	0	0	0	0
Wild	49.73296667	-124.7699833	0	0	0	0
Hatchery	49.65633333	-124.7701667	0	0	0	0
Wild	50.599433	-126.703364	0	0	0	0
Wild	50.599433	-126.703364	0	0	0	0
Wild	50.599433	-126.703364	0	0	0	0
Wild	49.66246667	-124.54425	0	0	0	0
Wild	50.544011	-126.814611	0	0	0	0
Wild	50.544011	-126.814611	0	0	0	0
Wild	50.544011	-126.814611	0	0	0	0
Wild	50.307276	-125.329834	0	0	0	0
Wild	50.307276	-125.329834	0	0	0	0
Wild	50.544011	-126.814611	0	0	0	0
Wild			0	0	0	0
Wild	50.307276	-125.329834	0	0	0	0
Hatchery	49.80848333	-124.5874333	0	0	0	0
Hatchery	49.80848333	-124.5874333	0	0	0	0
Wild	49.75435	-124.3898	0	0	0	0
Wild	49.75435	-124.3898	0	0	0	0
Wild	50.190769	-125.143142	0	0	0	0
Wild	50.544011	-126.814611	0	0	0	0
Wild	50.599433	-126.703364	0	0	0	0
Wild	50.190769	-125.143142	0	0	0	0
Wild	50.190769	-125.143142	0	0	0	0
Wild	50.599433	-126.703364	0	0	0	0
Wild	50.190769	-125.143142	0	0	0	0
Wild	50.190769	-125.143142	0	0	0	0
Wild	49.72983333	-124.3252833	0	0	0	0
Wild	50.599433	-126.703364	0	0	0	0
Wild	49.72983333	-124.3252833	0	0	0	0
Wild	50.599433	-126.703364	0	0	0	0
Wild	49.72983333	-124.3252833	0	0	0	0
Wild	50.307276	-125.329834	0	0	0	0
Wild	50.307276	-125.329834	0	0	0	0
Wild	50.307276	-125.329834	0	0	0	0
Wild	49.6736	-124.29425	0	0	0	0
Wild	50.307276	-125.329834	0	0	0	0
Wild	50.307276	-125.329834	0	0	0	0
Wild	50.190769	-125.143142	0	0	0	0
Wild	50.544011	-126.814611	0	0	0	0
Wild	50.544011	-126.814611	0	0	0	0
Wild	50.599433	-126.703364	0	0	0	0
Wild	50.599433	-126.703364	0	0	0	0
Wild	50.599433	-126.703364	0	0	0	0
Wild	50.599433	-126.703364	0	0	0	0
Wild	50.599433	-126.703364	0	0	0	0
Wild	50.544011	-126.814611	0	0	0	0
Wild	50.544011	-126.814611	0	0	0	0
Wild	50.544011	-126.814611	0	0	0	0
Wild	50.544011	-126.814611	0	0	0	0
Wild	50.544011	-126.814611	0	0	0	0
Wild	50.544011	-126.814611	0	0	0	0
Wild	50.544011	-126.814611	0	0	0	0
Wild	50.544011	-126.814611	0	0	0	0
Wild	50.544011	-126.814611	0	0	0	0
Wild	50.544011	-126.814611	0	0	0	0
Hatchery	49.54483333	-124.1417667	0	0	0	0
Wild	50.190769	-125.143142	0	0	0	0
Wild	50.190769	-125.143142	0	0	0	0
Wild	50.190769	-125.143142	0	0	0	0
Wild	50.190769	-125.143142	0	0	0	0
Wild	50.190769	-125.143142	0	0	0	0
Wild	50.544011	-126.814611	0	0	0	0
Wild	49.5454	-124.0907	0	0	0	0
Wild	50.544011	-126.814611	0	0	0	0
Wild	49.5454	-124.0907	0	0	0	0
Wild	50.544011	-126.814611	0	0	0	0
Wild	49.5454	-124.0907	0	0	0	0
Wild	50.544011	-126.814611	0	0	0	0
Wild	50.544011	-126.814611	0	0	0	0
Wild	49.5454	-124.0907	0	0	0	0
Wild	50.544011	-126.814611	0	0	0	0
Wild	50.544011	-126.814611	0	0	0	0
Wild	49.49711667	-124.0165833	0	0	0	0
Wild	50.544011	-126.814611	0	0	0	0
Wild	49.49711667	-124.0165833	0	0	0	0
Wild	50.544011	-126.814611	0	0	0	0
Wild	50.544011	-126.814611	0	0	0	0
Wild	50.544011	-126.814611	0	0	0	0
Wild	49.46523333	-124.5226167	0	0	0	0
Wild	50.544011	-126.814611	0	0	0	0
Wild	50.544011	-126.814611	0	0	0	0
Wild	50.544011	-126.814611	0	0	0	0
Wild	50.599433	-126.703364	0	0	0	0
Wild	50.599433	-126.703364	0	0	0	0
Wild	50.599433	-126.703364	0	0	0	0
Wild	50.599433	-126.703364	0	0	0	0
Wild	50.599433	-126.703364	0	0	0	0
Wild	49.44768333	-124.6123667	0	0	0	0
Wild	50.599433	-126.703364	0	0	0	0
Wild	50.599433	-126.703364	0	0	0	0
Wild	50.599433	-126.703364	0	0	0	0
Wild	50.599433	-126.703364	0	0	0	0
Wild	50.599433	-126.703364	0	0	0	0
Wild	50.599433	-126.703364	0	0	0	0
Wild	50.599433	-126.703364	0	0	0	0
Wild	50.599433	-126.703364	0	0	0	0
Wild	50.599433	-126.703364	0	0	0	0
Wild			0	0	0	0
Wild	50.544011	-126.814611	0	0	0	0
Wild	50.544011	-126.814611	0	0	0	0
Wild	50.307276	-125.329834	0	0	0	0
Wild	50.307276	-125.329834	0	0	0	0
Wild	50.544011	-126.814611	0	0	0	0
Wild	50.599433	-126.703364	0	0	0	0
Wild	50.544011	-126.814611	0	0	0	0
Wild	50.544011	-126.814611	0	0	0	0
Wild	50.190769	-125.143142	0	0	0	0
Wild	49.42648333	-124.3991833	0	0	0	0
Wild	50.544011	-126.814611	0	0	0	0
Wild	49.42648333	-124.3991833	0	0	0	0
Wild	50.544011	-126.814611	0	0	0	0
Wild	49.42648333	-124.3991833	0	0	0	0
Wild	50.544011	-126.814611	0	0	0	0
Wild	50.544011	-126.814611	0	0	0	0
Wild	50.544011	-126.814611	0	0	0	0
Wild	50.544011	-126.814611	0	0	0	0
Wild	50.190769	-125.143142	0	0	0	0
Wild	50.307276	-125.329834	0	0	0	0
Wild	50.599433	-126.703364	0	0	0	0
Wild	50.599433	-126.703364	0	0	0	0
Wild	50.599433	-126.703364	0	0	0	0
Wild	50.307276	-125.329834	0	0	0	0
Wild	50.307276	-125.329834	0	0	0	0
Wild	50.307276	-125.329834	0	0	0	0
Wild	50.190769	-125.143142	0	0	0	0
Wild	50.190769	-125.143142	0	0	0	0
Wild	50.307276	-125.329834	0	0	0	0
Wild	50.307276	-125.329834	0	0	0	0
Wild	49.4137	-124.2519833	0	0	0	0
Wild	50.190769	-125.143142	0	0	0	0
Wild	50.544011	-126.814611	0	0	0	0
Wild	50.544011	-126.814611	0	0	0	0
Wild	50.190769	-125.143142	0	0	0	0
Wild	49.36758333	-124.2345833	0	0	0	0
Wild	48.89838333	-123.62505	0	0	0	0
Wild	49.00556667	-123.73665	0	0	0	0
Wild	49.05283333	-123.7331667	0	0	0	0
Wild	49.108	-123.71855	0	0	0	0
Wild	49.04506667	-123.6620833	0	0	0	0
Wild	49.108	-123.71855	0	0	0	0
Wild			0	0	0	0
Wild			0	0	0	0
Wild	48.98055	-123.5914667	0	0	0	0
Wild	50.544011	-126.814611	0	0	0	0
Wild	50.544011	-126.814611	0	0	0	0
Wild	48.9094	-123.4824333	0	0	0	0
Wild	48.9094	-123.4824333	0	0	0	0
Wild	50.544011	-126.814611	0	0	0	0
Wild	48.95243333	-123.5438167	0	0	0	0
Wild	50.544011	-126.814611	0	0	0	0
Wild	48.95243333	-123.5438167	0	0	0	0
Wild	50.190769	-125.143142	0	0	0	0
Wild	48.95243333	-123.5438167	0	0	0	0
Wild	50.190769	-125.143142	0	0	0	0
Wild	48.95243333	-123.5438167	0	0	0	0
Wild	50.307276	-125.329834	0	0	0	0
Wild	50.307276	-125.329834	0	0	0	0
Wild	50.544011	-126.814611	0	0	0	0
Wild	50.544011	-126.814611	0	0	0	0
Wild	50.307276	-125.329834	0	0	0	0
Wild	50.307276	-125.329834	0	0	0	0
Wild	48.74338333	-123.5888333	0	0	0	0
Wild	50.307276	-125.329834	0	0	0	0
Hatchery	48.74338333	-123.5888333	0	0	0	0
Wild	48.74338333	-123.5888333	0	0	0	0
Wild	50.190769	-125.143142	0	0	0	0
Wild	50.544011	-126.814611	0	0	0	0
Wild	50.307276	-125.329834	0	0	0	0
Hatchery	48.74338333	-123.5888333	0	0	0	0
Wild	50.190769	-125.143142	0	0	0	0
Wild	48.75275	-123.5659167	0	0	0	0
Wild	50.190769	-125.143142	0	0	0	0
Wild	50.190769	-125.143142	0	0	0	0
Wild	50.190769	-125.143142	0	0	0	0
Wild	50.190769	-125.143142	0	0	0	0
Wild	48.77543333	-123.3258167	0	0	0	0
Wild	48.77543333	-123.3258167	0	0	0	0
Wild	48.77543333	-123.3258167	0	0	0	0
Wild	48.77543333	-123.3258167	0	0	0	0
Wild	48.77543333	-123.3258167	0	0	0	0
Wild	48.73543333	-123.2640833	0	0	0	0
Wild	48.73543333	-123.2640833	0	0	0	0
Wild	48.73543333	-123.2640833	0	0	0	0
Wild	48.72916667	-123.2455833	0	0	0	0
Wild	48.72916667	-123.2455833	0	0	0	0
Wild	48.72916667	-123.2455833	0	0	0	0
Hatchery	48.7208	-123.1160167	0	0	0	0
Wild	48.7208	-123.1160167	0	0	0	0
Hatchery	48.7208	-123.1160167	0	0	0	0
Wild	48.7208	-123.1160167	0	0	0	0
Wild	48.72628333	-123.4216167	0	0	0	0
Wild	48.7255	-123.4258333	0	0	0	0
Wild	48.7255	-123.4258333	0	0	0	0
Wild	48.7255	-123.4258333	0	0	0	0
Wild	48.72628333	-123.4216167	0	0	0	0
Wild	48.72628333	-123.4216167	0	0	0	0
Wild	48.8597	-123.3763833	0	0	0	0
Wild	48.896	-123.4414	0	0	0	0
Wild	48.896	-123.4414	0	0	0	0
Wild	49.61628333	-124.7309	0	0	0	0
Wild			0	0	0	0
Wild	49.6714	-124.6581333	0	0	0	0
Wild	49.6714	-124.6581333	0	0	0	0
Wild	49.56885	-124.0895333	0	0	0	0
Wild	49.52	-124.0811667	0	0	0	0
Wild			0	0	0	0
Wild	49.76738333	-124.4348167	0	0	0	0
Wild	49.44458333	-123.8413	0	0	0	0
Wild	49.38875	-123.6448167	0	0	0	0
Wild	49.32601667	-123.6443667	0	0	0	0
Wild	49.1795	-123.31715	0	0	0	0
Wild	49.1795	-123.31715	0	0	0	0
Wild	49.29003333	-123.3223167	0	0	0	0
Wild			0	0	0	0
Wild	48.94273333	-123.3966667	0	0	0	0
Wild	49.13025	-123.56875	0	0	0	0
Wild	49.39771667	-123.6338833	0	0	0	0
Wild	49.25733333	-123.5149667	0	0	0	0
Hatchery	49.2149	-123.5431667	0	0	0	0
Wild	49.18483333	-123.6260167	0	0	0	0
Wild			0	0	0	0
Wild	48.3	-123.637	0	0	0	0
Wild	48.3	-123.637	0	0	0	0
Hatchery	48.3	-123.637	0	0	0	0
Wild	48.3	-123.637	0	0	0	0
Hatchery	48.3	-123.637	0	0	0	0
Wild	48.3	-123.637	0	0	0	0
Hatchery	48.3	-123.637	0	0	0	0
Wild	48.3	-123.637	0	0	0	0
Hatchery	48.3	-123.637	0	0	0	0
Hatchery	48.3	-123.637	0	0	0	0
Wild	48.338	-123.769	0	0	0	0
Hatchery	48.338	-123.769	0	0	0	0
Wild	48.338	-123.769	0	0	0	0
Wild	48.338	-123.769	0	0	0	0
Hatchery	48.338	-123.769	0	0	0	0
Wild	48.338	-123.769	0	0	0	0
Wild	48.338	-123.769	0	0	0	0
Wild	48.338	-123.769	0	0	0	0
Hatchery	48.338	-123.769	0	0	0	0
Wild	48.465	-124.319	0	0	0	0
Hatchery	48.465	-124.319	0	0	0	0
Hatchery	48.658	-125.584	0	0	0	0
Hatchery	48.658	-125.584	0	0	0	0
Hatchery	48.658	-125.584	0	0	0	0
Wild	49.08	-126.033	0	0	0	0
Wild	49.08	-126.033	0	0	0	0
Hatchery	49.08	-126.033	0	0	0	0
Wild	49.08	-126.033	0	0	0	0
Wild	49.08	-126.033	0	0	0	0
Hatchery	49.08	-126.033	0	0	0	0
Hatchery	49.08	-126.033	0	0	0	0
Wild	49.08	-126.033	0	0	0	0
Wild	49.08	-126.033	0	0	0	0
Wild	49.08	-126.033	0	0	0	0
Hatchery	49.346	-126.546	0	0	0	0
Wild	49.346	-126.546	0	0	0	0
Wild	49.346	-126.546	0	0	0	0
Wild	49.346	-126.546	0	0	0	0
Wild	49.346	-126.546	0	0	0	0
Hatchery	49.346	-126.546	0	0	0	0
Wild	49.346	-126.546	0	0	0	0
Hatchery	49.615	-126.947	0	0	0	0
Hatchery	49.615	-126.947	0	0	0	0
Wild	49.596	-126.565	0	0	0	0
Wild			0	0	0	0
Hatchery	49.835	-127.286	0	0	0	0
Wild	49.835	-127.286	0	0	0	0
Hatchery	50.513	-127.689	0	0	0	0
Wild	50.507	-127.596	0	0	0	0
Hatchery	50.472	-127.902	0	0	0	0
Wild	50.472	-127.902	0	0	0	0
Wild	50.472	-127.902	0	0	0	0
Wild	50.472	-127.902	0	0	0	0
Wild	50.472	-127.902	0	0	0	0
Wild	50.472	-127.902	0	0	0	0
Wild	50.472	-127.902	0	0	0	0
Wild	50.472	-127.902	0	0	0	0
Wild	50.457	-127.951	0	0	0	0
Wild			0	0	0	0
Wild	50.457	-127.951	0	0	0	0
Wild	50.457	-127.951	0	0	0	0
Wild	50.457	-127.951	0	0	0	0
Wild	50.457	-127.951	0	0	0	0
Wild	50.457	-127.951	0	0	0	0
Wild	50.457	-127.951	0	0	0	0
Wild	50.457	-127.951	0	0	0	0
Wild	50.457	-127.951	0	0	0	0
Wild	50.457	-127.951	0	0	0	0
Hatchery	50.801	-127.375	0	0	0	0
Wild	50.801	-127.375	0	0	0	0
Hatchery	50.745	-127.134	0	0	0	0
Wild	50.745	-127.134	0	0	0	0
Hatchery	50.536	-126.681	0	0	0	0
Wild	50.624	-126.787	0	0	0	0
Hatchery	50.624	-126.787	0	0	0	0
Wild	50.624	-126.787	0	0	0	0
Wild	50.624	-126.787	0	0	0	0
Wild	50.758	-126.944	0	0	0	0
Wild	50.82	-127.127	0	0	0	0
Wild	50.82	-127.127	0	0	0	0
Wild	50.875	-127.573	0	0	0	0
Wild	51.453	-127.804	0	0	0	0
Wild	51.59	-127.892	0	0	0	0
Wild	51.59	-127.892	0	0	0	0
Wild	51.709	-127.936	0	0	0	0
Wild	51.709	-127.936	0	0	0	0
Wild	51.889	-127.918	0	0	0	0
Wild	52.024	-127.908	0	0	0	0
Wild	52.024	-127.908	0	0	0	0
Wild	52.099	-127.905	0	0	0	0
Wild	53.845	-128.793	0	0	0	0
Wild	53.756	-128.83	0	0	0	0
Wild	53.756	-128.83	0	0	0	0
Wild	53.756	-128.83	0	0	0	0
Wild	53.614	-129.205	0	0	0	0
Wild	53.614	-129.205	0	0	0	0
Wild	53.433	-129.196	0	0	0	0
Wild	53.433	-129.196	0	0	0	0
Wild	53.433	-129.196	0	0	0	0
Wild	53.355	-129.309	0	0	0	0
Wild	53.355	-129.309	0	0	0	0
Wild	53.355	-129.309	0	0	0	0
Wild	53.355	-129.309	0	0	0	0
Wild	53.267	-129.434	0	0	0	0
Wild			0	0	0	0
Wild	53.52	-130.061	0	0	0	0
Wild	53.52	-130.061	0	0	0	0
Wild	53.607	-130.327	0	0	0	0
Wild	53.607	-130.327	0	0	0	0
Wild	53.727	-130.567	0	0	0	0
Wild	53.727	-130.567	0	0	0	0
Wild	53.727	-130.567	0	0	0	0
Wild	53.727	-130.567	0	0	0	0
Wild	53.727	-130.567	0	0	0	0
Wild	53.837	-130.805	0	0	0	0
Wild	53.837	-130.805	0	0	0	0
Wild	53.837	-130.805	0	0	0	0
Wild	53.837	-130.805	0	0	0	0
Wild	54.125	-131.019	0	0	0	0
Wild	54.125	-131.019	0	0	0	0
Wild	54.125	-131.019	0	0	0	0
Wild	54.125	-131.019	0	0	0	0
Wild	55.205	-129.871	0	0	0	0
Wild	54.846	-130.203	0	0	0	0
Wild	54.846	-130.203	0	0	0	0
Wild	54.76	-130.365	0	0	0	0
Wild	54.659	-130.477	0	0	0	0
Wild	54.659	-130.477	0	0	0	0
Wild	54.659	-130.477	0	0	0	0
Wild	54.436	-130.551	0	0	0	0
Wild	54.436	-130.551	0	0	0	0
Wild	54.436	-130.551	0	0	0	0
Wild	54.241	-130.722	0	0	0	0
Wild	54.241	-130.722	0	0	0	0
Wild	54.241	-130.722	0	0	0	0
Wild	54.183	-130.488	0	0	0	0
Wild	54.967	-131.915	0	0	0	0
Wild	55.116	-131.945	0	0	0	0
Wild	55.246	-131.942	0	0	0	0
Wild	55.246	-131.942	0	0	0	0
Wild	55.378	-132.006	0	0	0	0
Wild	55.378	-132.006	0	0	0	0
Wild	55.525	-132.072	0	0	0	0
Wild	55.525	-132.072	0	0	0	0
Wild	55.525	-132.072	0	0	0	0
Wild	55.525	-132.072	0	0	0	0
Wild	55.569	-132.18	0	0	0	0
Wild	55.569	-132.18	0	0	0	0
Wild	55.569	-132.18	0	0	0	0
Wild	55.569	-132.18	0	0	0	0
Wild	55.569	-132.18	0	0	0	0
Wild	55.569	-132.18	0	0	0	0
Wild	55.569	-132.18	0	0	0	0
Wild	55.569	-132.18	0	0	0	0
Wild	55.976	-132.634	0	0	0	0
Wild	56.104	-132.738	0	0	0	0
Wild	56.104	-132.738	0	0	0	0
Wild	56.104	-132.738	0	0	0	0
Wild	56.104	-132.738	0	0	0	0
Wild	56.104	-132.738	0	0	0	0
Wild	56.104	-132.738	0	0	0	0
Wild	56.104	-132.738	0	0	0	0
Wild	56.104	-132.738	0	0	0	0
Wild	56.104	-132.738	0	0	0	0
Wild	56.246	-132.701	0	0	0	0
Wild	56.246	-132.701	0	0	0	0
Wild	56.246	-132.701	0	0	0	0
Wild	56.246	-132.701	0	0	0	0
Wild	56.246	-132.701	0	0	0	0
Wild			0	0	0	0
Wild	55.185	-131.138	0	0	0	0
Wild	55.185	-131.138	0	0	0	0
Wild	55.185	-131.138	0	0	0	0
Wild	55.185	-131.138	0	0	0	0
Wild	55.185	-131.138	0	0	0	0
Wild	55.959	-131.215	0	0	0	0
Wild	55.959	-131.215	0	0	0	0
Wild	55.959	-131.215	0	0	0	0
Wild	55.854	-131.072	0	0	0	0
Wild	55.724	-130.961	0	0	0	0
Wild	55.724	-130.961	0	0	0	0
Wild	55.724	-130.961	0	0	0	0
Wild	55.854	-131.072	0	0	0	0
Wild	55.724	-130.961	0	0	0	0
Wild	55.724	-130.961	0	0	0	0
Wild	55.724	-130.961	0	0	0	0
Wild	55.724	-130.961	0	0	0	0
Wild	55.586	-130.902	0	0	0	0
Wild	55.586	-130.902	0	0	0	0
Wild	55.586	-130.902	0	0	0	0
Wild	55.586	-130.902	0	0	0	0
Wild	55.586	-130.902	0	0	0	0
Wild	55.586	-130.902	0	0	0	0
Wild	55.586	-130.902	0	0	0	0
Wild	55.466	-130.968	0	0	0	0
Wild	55.466	-130.968	0	0	0	0
Wild	55.327	-130.921	0	0	0	0
Wild	55.327	-130.921	0	0	0	0
Wild	55.327	-130.921	0	0	0	0
Wild	54.172	-132.198	0	0	0	0
Wild	54.172	-132.198	0	0	0	0
Wild	54.168	-131.902	0	0	0	0
Wild	54.168	-131.902	0	0	0	0
Wild	54.168	-131.902	0	0	0	0
Wild	54.168	-131.902	0	0	0	0
Wild	54.168	-131.902	0	0	0	0
Wild	54.168	-131.902	0	0	0	0
Wild	54.168	-131.902	0	0	0	0
Wild	54.244	-131.659	0	0	0	0
Wild	48.701	-123.485	0	0	0	0
Wild	49.665	-124.789	0	0	0	0
Wild	47.564	-122.426	0	0	0	0
Hatchery	47.564	-122.426	0	0	0	0
Hatchery	47.496	-122.401	0	0	0	0
Wild	47.363	-122.351	0	0	0	0
Wild	47.363	-122.351	0	0	0	0
Hatchery	47.836	-122.392	0	0	0	0
Wild	47.927	-122.476	0	0	0	0
Wild	48.375	-124.472	0	0	0	0
Hatchery	48.375	-124.472	0	0	0	0
Wild	48.287	-124.284	0	0	0	0
Hatchery	48.287	-124.284	0	0	0	0
Wild	48.24	-124.133	0	0	0	0
Wild	48.328	-123.784	0	0	0	0
Hatchery	48.793	-125.379	0	0	0	0
Wild	48.672	-125.614	0	0	0	0
Hatchery	48.968	-126.256	0	0	0	0
Wild	49.338	-126.552	0	0	0	0
Wild	49.948	-127.613	0	0	0	0
Wild	49.948	-127.613	0	0	0	0
Wild	49.989	-127.763	0	0	0	0
Wild	50.035	-127.91	0	0	0	0
Wild	50.473	-127.892	0	0	0	0
Hatchery	49.20333333	-123.75	0	0	0	0
Wild	49.02	-123.5388333	0	0	0	0
Wild	49.02	-123.5388333	0	0	0	0
Wild	49.02	-123.5388333	0	0	0	0
Wild	49.02	-123.5388333	0	0	0	0
Wild	49.02	-123.5388333	0	0	0	0
Wild	49.02	-123.5388333	0	0	0	0
Wild	49.02	-123.5388333	0	0	0	0
Wild	49.08166667	-123.325	0	0	0	0
Wild	48.85166667	-123.06	0	0	0	0
Wild	48.85166667	-123.06	0	0	0	0
Wild	48.85166667	-123.06	0	0	0	0
Wild	48.95	-123.255	0	0	0	0
Hatchery	49.00833333	-123.2216667	0	0	0	0
Wild	49.00833333	-123.2216667	0	0	0	0
Wild	49.105	-123.335	0	0	0	0
Wild	49.10833333	-123.5483333	0	0	0	0
Wild	49.15166667	-123.4416667	0	0	0	0
Wild	49.15166667	-123.4416667	0	0	0	0
Wild	49.28	-123.4966667	0	0	0	0
Wild	49.31833333	-123.8266667	0	0	0	0
Wild	49.60833333	-124.6833333	0	0	0	0
Wild	49.60833333	-124.6833333	0	0	0	0
Wild	50.10676667	-125.0664833	0	0	0	0
Wild	50.02378333	-125.1484667	0	0	0	0
Wild	50.02378333	-125.1484667	0	0	0	0
Wild	50.02378333	-125.1484667	0	0	0	0
Wild	49.94751667	-125.0140333	0	0	0	0
Wild	49.89255	-124.6241167	0	0	0	0
Wild	49.89255	-124.6241167	0	0	0	0
Wild	49.89255	-124.6241167	0	0	0	0
Wild	49.87566667	-124.5741833	0	0	0	0
Wild	49.87566667	-124.5741833	0	0	0	0
Wild	49.87566667	-124.5741833	0	0	0	0
Wild	49.80028333	-124.5978	0	0	0	0
Wild			0	0	0	0
Wild	49.48401667	-123.9109667	0	0	0	0
Wild	49.48401667	-123.9109667	0	0	0	0
Wild	49.48401667	-123.9109667	0	0	0	0
Wild	49.91496667	-124.92225	0	0	0	0
Wild	49.48401667	-123.9109667	0	0	0	0
Wild	49.91496667	-124.92225	0	0	0	0
Wild	49.45096667	-123.2433667	0	0	0	0
Hatchery	49.075	-123.5766667	0	0	0	0
Wild	49.075	-123.5766667	0	0	0	0
Wild	49.075	-123.5766667	0	0	0	0
Hatchery	49.075	-123.5766667	0	0	0	0
Wild	49.075	-123.5766667	0	0	0	0
Wild	49.075	-123.5766667	0	0	0	0
Wild	49.3042	-123.8120167	0	0	0	0
Wild	49.3042	-123.8120167	0	0	0	0
Wild	49.35158333	-123.7749333	0	0	0	0
Wild	49.35158333	-123.7749333	0	0	0	0
Wild	48.87065	-123.2737167	0	0	0	0
Wild	48.97406667	-123.4162833	0	0	0	0
Hatchery	49.13406667	-123.6706167	0	0	0	0
Hatchery	49.13406667	-123.6706167	0	0	0	0
Wild	49.13406667	-123.6706167	0	0	0	0
Wild	49.13406667	-123.6706167	0	0	0	0
Hatchery	49.20681667	-123.8080167	0	0	0	0
Wild	49.20681667	-123.8080167	0	0	0	0
Wild	49.23675	-123.9607667	0	0	0	0
Hatchery	49.3326	-124.1494	0	0	0	0
Wild	49.3326	-124.1494	0	0	0	0
Hatchery	49.3326	-124.1494	0	0	0	0
Hatchery	49.3565	-124.3567167	0	0	0	0
Hatchery	49.48785	-124.6897333	0	0	0	0
Wild	49.48785	-124.6897333	0	0	0	0
Hatchery	49.55571667	-124.6670167	0	0	0	0
Hatchery	49.52581667	-124.2245167	0	0	0	0
Wild	49.61758333	-124.4406167	0	0	0	0
Hatchery	49.61758333	-124.4406167	0	0	0	0
Hatchery	49.72068333	-124.6224167	0	0	0	0
Wild	49.81891667	-124.6589	0	0	0	0
Hatchery	49.86045	-124.6786	0	0	0	0
Wild	49.405	-123.7737833	0	0	0	0
Wild	49.44761667	-123.8638	0	0	0	0
Wild	49.44761667	-123.8638	0	0	0	0
Wild	49.45923333	-123.9449	0	0	0	0
Wild	49.45923333	-123.9449	0	0	0	0
Wild	49.45923333	-123.9449	0	0	0	0
Wild	49.45923333	-123.9449	0	0	0	0
Wild	49.45923333	-123.9449	0	0	0	0
Wild	49.47658333	-124.0359333	0	0	0	0
Wild	49.47658333	-124.0359333	0	0	0	0
Wild	49.47658333	-124.0359333	0	0	0	0
Wild	49.47658333	-124.0359333	0	0	0	0
Wild	48.81981667	-123.0913833	0	0	0	0
Wild	48.81981667	-123.0913833	0	0	0	0
Wild	48.81981667	-123.0913833	0	0	0	0
Wild	48.82896667	-123.1546833	0	0	0	0
Wild	48.82896667	-123.1546833	0	0	0	0
Wild	48.82896667	-123.1546833	0	0	0	0
Wild	48.82896667	-123.1546833	0	0	0	0
Wild	48.858	-123.2179	0	0	0	0
Wild	49.4291	-124.2840333	0	0	0	0
Wild	48.858	-123.2179	0	0	0	0
Wild	48.858	-123.2179	0	0	0	0
Wild	48.858	-123.2179	0	0	0	0
Wild	48.858	-123.2179	0	0	0	0
Wild	48.82813333	-123.0550133	0	0	0	0
Wild	48.86215	-123.1081167	0	0	0	0
Wild	48.86215	-123.1081167	0	0	0	0
Wild	48.86215	-123.1081167	0	0	0	0
Wild	48.90705	-123.26435	0	0	0	0
Wild	48.90705	-123.26435	0	0	0	0
Wild	48.90705	-123.26435	0	0	0	0
Wild	48.90705	-123.26435	0	0	0	0
Wild	48.94143333	-123.3463333	0	0	0	0
Wild	48.94143333	-123.3463333	0	0	0	0
Wild	48.94143333	-123.3463333	0	0	0	0
Wild	48.94143333	-123.3463333	0	0	0	0
Wild	48.94143333	-123.3463333	0	0	0	0
Wild	48.94143333	-123.3463333	0	0	0	0
Wild	48.94143333	-123.3463333	0	0	0	0
Wild	49.011	-123.4053667	0	0	0	0
Wild	48.96663333	-123.1164	0	0	0	0
Wild	48.96663333	-123.1164	0	0	0	0
Wild	48.96663333	-123.1164	0	0	0	0
Wild	48.96663333	-123.1164	0	0	0	0
Wild	48.98843333	-123.2115	0	0	0	0
Wild	48.98843333	-123.2115	0	0	0	0
Wild	48.98843333	-123.2115	0	0	0	0
Wild	49.01218333	-123.2867	0	0	0	0
Wild	49.01218333	-123.2867	0	0	0	0
Wild	49.01218333	-123.2867	0	0	0	0
Wild	49.04856667	-123.33695	0	0	0	0
Wild	49.13378333	-123.3586667	0	0	0	0
Wild	49.21163333	-123.3360333	0	0	0	0
Wild	49.29253333	-123.34595	0	0	0	0
Wild	49.27631667	-123.4379167	0	0	0	0
Wild	49.27631667	-123.4379167	0	0	0	0
Wild	49.27631667	-123.4379167	0	0	0	0
Wild	49.101	-123.4659667	0	0	0	0
Wild	49.101	-123.4659667	0	0	0	0
Wild	49.101	-123.4659667	0	0	0	0
Wild	48.98441667	-123.4794833	0	0	0	0
Wild	48.98441667	-123.4794833	0	0	0	0
Wild	48.98441667	-123.4794833	0	0	0	0
Wild	48.98441667	-123.4794833	0	0	0	0
Wild	49.15245	-123.5593167	0	0	0	0
Wild	49.43556667	-123.2514333	0	0	0	0
Wild	49.43663333	-123.3201167	0	0	0	0
Wild	49.43663333	-123.3201167	0	0	0	0
Wild	49.78413333	-124.5566	0	0	0	0
Wild	49.78413333	-124.5566	0	0	0	0
Wild	49.76338333	-124.4455167	0	0	0	0
Wild	49.59185	-124.0906667	0	0	0	0
Wild	49.43455	-123.9121667	0	0	0	0
Wild	49.30798333	-123.4546833	0	0	0	0
Wild	49.30798333	-123.4546833	0	0	0	0
Wild	49.34895	-123.5070833	0	0	0	0
Wild	49.36425	-123.5913833	0	0	0	0
Wild	50.77578333	-124.9208667	0	0	0	0
Wild	50.7035	-124.87765	0	0	0	0
Wild	50.7035	-124.87765	0	0	0	0
Wild	50.62493333	-124.8867	0	0	0	0
Wild	50.41216667	-125.0895667	0	0	0	0
Wild	50.1175	-125.1336	0	0	0	0
Wild	50.13866667	-125.08695	0	0	0	0
Wild	50.13866667	-125.08695	0	0	0	0
Wild	50.22063333	-125.0221833	0	0	0	0
Wild	49.17155	-123.31635	0	0	0	0
Wild	50.3071	-124.8753	0	0	0	0
Wild	50.3071	-124.8753	0	0	0	0
Wild	50.3071	-124.8753	0	0	0	0
Wild	50.31528333	-124.7565333	0	0	0	0
Wild	48.288	-123.658	0	0	0	0
Hatchery	48.344	-123.87	0	0	0	0
Hatchery	48.344	-123.87	0	0	0	0
Hatchery	48.344	-123.87	0	0	0	0
Wild	48.39	-124.09	0	0	0	0
Wild	48.431	-124.218	0	0	0	0
Wild	48.431	-124.218	0	0	0	0
Wild	48.431	-124.218	0	0	0	0
Hatchery	48.477	-124.353	0	0	0	0
Wild	48.477	-124.353	0	0	0	0
Wild	48.535	-124.516	0	0	0	0
Wild	48.535	-124.516	0	0	0	0
Hatchery	48.535	-124.516	0	0	0	0
Hatchery	48.569	-124.709	0	0	0	0
Hatchery	48.569	-124.709	0	0	0	0
Hatchery	48.569	-124.709	0	0	0	0
Wild	48.605	-124.898	0	0	0	0
Wild	48.605	-124.898	0	0	0	0
Wild	48.908	-125.214	0	0	0	0
Wild	48.908	-125.214	0	0	0	0
Wild	48.832	-125.272	0	0	0	0
Wild	48.832	-125.272	0	0	0	0
Hatchery	48.832	-125.272	0	0	0	0
Wild	48.78	-125.376	0	0	0	0
Wild	48.78	-125.376	0	0	0	0
Hatchery	48.671	-125.586	0	0	0	0
Hatchery	48.671	-125.586	0	0	0	0
Hatchery	48.586	-125.733	0	0	0	0
Wild	48.586	-125.733	0	0	0	0
Hatchery	48.475	-125.858	0	0	0	0
Wild	49.052	-126.111	0	0	0	0
Wild	49.052	-126.111	0	0	0	0
Wild	48.856	-126.412	0	0	0	0
Wild	48.986	-126.433	0	0	0	0
Wild	48.986	-126.433	0	0	0	0
Wild	48.986	-126.433	0	0	0	0
Wild	49.339	-126.559	0	0	0	0
Hatchery	49.339	-126.559	0	0	0	0
Hatchery	49.339	-126.559	0	0	0	0
Hatchery	49.308	-126.63	0	0	0	0
Hatchery	49.308	-126.63	0	0	0	0
Wild	49.271	-126.698	0	0	0	0
Hatchery	49.271	-126.698	0	0	0	0
Hatchery	49.271	-126.698	0	0	0	0
Wild	49.232	-126.76	0	0	0	0
Wild	49.232	-126.76	0	0	0	0
Wild	49.232	-126.76	0	0	0	0
Wild	49.203	-126.828	0	0	0	0
Wild	49.165	-126.916	0	0	0	0
Wild	49.632	-126.957	0	0	0	0
Wild	49.632	-126.957	0	0	0	0
Hatchery	49.632	-126.957	0	0	0	0
Wild	49.595	-127.056	0	0	0	0
Wild	49.595	-127.056	0	0	0	0
Wild	49.595	-127.056	0	0	0	0
Hatchery	49.534	-127.147	0	0	0	0
Wild	49.477	-127.247	0	0	0	0
Wild	49.477	-127.247	0	0	0	0
Wild	49.477	-127.247	0	0	0	0
Wild	49.928	-127.33	0	0	0	0
Wild	49.928	-127.33	0	0	0	0
Wild	49.928	-127.33	0	0	0	0
Wild	49.873	-127.43	0	0	0	0
Wild	49.873	-127.43	0	0	0	0
Wild	49.873	-127.43	0	0	0	0
Wild	49.873	-127.43	0	0	0	0
Hatchery	49.873	-127.43	0	0	0	0
Hatchery	49.802	-127.532	0	0	0	0
Hatchery	49.802	-127.532	0	0	0	0
Wild	49.802	-127.532	0	0	0	0
Wild	49.802	-127.532	0	0	0	0
Wild	50.09	-127.953	0	0	0	0
Wild	50.09	-127.953	0	0	0	0
Hatchery	50.09	-127.953	0	0	0	0
Hatchery	50.09	-127.953	0	0	0	0
Wild	50.043	-128.063	0	0	0	0
Wild	50.043	-128.063	0	0	0	0
Wild	50.043	-128.063	0	0	0	0
Wild	50.002	-128.178	0	0	0	0
Wild	50.002	-128.178	0	0	0	0
Hatchery	50.002	-128.178	0	0	0	0
Hatchery	50.002	-128.178	0	0	0	0
Wild	50.416	-127.498	0	0	0	0
Wild	50.416	-127.498	0	0	0	0
Wild	50.416	-127.498	0	0	0	0
Wild	50.416	-127.498	0	0	0	0
Wild	50.462	-127.538	0	0	0	0
Wild	50.462	-127.538	0	0	0	0
Wild	50.462	-127.538	0	0	0	0
Wild	50.462	-127.538	0	0	0	0
Wild	50.528	-127.607	0	0	0	0
Wild	50.528	-127.607	0	0	0	0
Wild	50.528	-127.607	0	0	0	0
Wild	50.497	-127.748	0	0	0	0
Wild	50.497	-127.748	0	0	0	0
Wild	50.497	-127.748	0	0	0	0
Wild	50.497	-127.748	0	0	0	0
Wild	50.485	-127.862	0	0	0	0
Wild	50.485	-127.862	0	0	0	0
Wild	50.485	-127.862	0	0	0	0
Wild	50.485	-127.862	0	0	0	0
Wild	50.413	-128.012	0	0	0	0
Wild	50.413	-128.012	0	0	0	0
Hatchery	50.356	-128.112	0	0	0	0
Hatchery	50.356	-128.112	0	0	0	0
Hatchery	50.356	-128.112	0	0	0	0
Wild	50.718	-129.458	0	0	0	0
Hatchery	50.831	-129.224	0	0	0	0
Wild	50.831	-129.224	0	0	0	0
Wild	50.831	-129.224	0	0	0	0
Wild	50.932	-128.991	0	0	0	0
Wild	50.932	-128.991	0	0	0	0
Wild	50.932	-128.991	0	0	0	0
Wild	50.932	-128.991	0	0	0	0
Wild	50.932	-128.991	0	0	0	0
Wild	51.003	-128.867	0	0	0	0
Wild	51.003	-128.867	0	0	0	0
Hatchery	51.072	-128.727	0	0	0	0
Wild	51.072	-128.727	0	0	0	0
Wild	51.072	-128.727	0	0	0	0
Wild	51.072	-128.727	0	0	0	0
Wild	51.278	-128.336	0	0	0	0
Wild	51.278	-128.336	0	0	0	0
Wild	51.278	-128.336	0	0	0	0
Hatchery	52.216	-129.143	0	0	0	0
Hatchery	52.216	-129.143	0	0	0	0
Wild	52.33	-129.697	0	0	0	0
Wild	52.33	-129.697	0	0	0	0
Wild	52.33	-129.697	0	0	0	0
Wild	52.33	-129.697	0	0	0	0
Wild	52.48	-130.49	0	0	0	0
Wild	53.355	-131.063	0	0	0	0
Wild	53.486	-131.005	0	0	0	0
Wild	53.486	-131.005	0	0	0	0
Wild	53.486	-131.005	0	0	0	0
Wild	53.486	-131.005	0	0	0	0
Wild	54.433	-131.218	0	0	0	0
Wild	54.433	-131.218	0	0	0	0
Wild	54.443	-131.398	0	0	0	0
Wild	54.443	-131.398	0	0	0	0
Wild	54.443	-131.398	0	0	0	0
Wild	54.134	-132.485	0	0	0	0
Wild	54.181	-132.779	0	0	0	0
Hatchery	53.529	-133.053	0	0	0	0
Hatchery	53.224	-132.727	0	0	0	0
Hatchery	53.224	-132.727	0	0	0	0
Wild	53.224	-132.727	0	0	0	0
Wild	53.224	-132.727	0	0	0	0
Wild	53.042	-132.545	0	0	0	0
Hatchery	53.042	-132.545	0	0	0	0
Wild	53.042	-132.545	0	0	0	0
Hatchery	52.71	-132.124	0	0	0	0
Hatchery	52.71	-132.124	0	0	0	0
Hatchery	52.71	-132.124	0	0	0	0
Hatchery	52.71	-132.124	0	0	0	0
Hatchery	52.567	-131.91	0	0	0	0
Hatchery	52.567	-131.91	0	0	0	0
Wild	52.567	-131.91	0	0	0	0
Hatchery	52.567	-131.91	0	0	0	0
Wild	51.611	-129.862	0	0	0	0
Wild	51.397	-129.137	0	0	0	0
Wild	51.397	-129.137	0	0	0	0
Wild	51.397	-129.137	0	0	0	0
Wild	51.328	-128.907	0	0	0	0
Wild	51.328	-128.907	0	0	0	0
Wild	51.328	-128.907	0	0	0	0
Wild	51.328	-128.907	0	0	0	0
Wild	51.29	-128.76	0	0	0	0
Wild	51.29	-128.76	0	0	0	0
Wild	51.29	-128.76	0	0	0	0
Wild	51.29	-128.76	0	0	0	0
Wild	51.29	-128.76	0	0	0	0
Wild	51.021	-127.933	0	0	0	0
Wild	51.021	-127.933	0	0	0	0
Wild	50.955	-127.754	0	0	0	0
Wild	50.955	-127.754	0	0	0	0
Wild	50.854	-127.529	0	0	0	0
Wild	50.854	-127.529	0	0	0	0
Wild	50.854	-127.529	0	0	0	0
Wild	50.854	-127.529	0	0	0	0
Wild	50.88	-127.361	0	0	0	0
Wild	50.88	-127.361	0	0	0	0
Wild	50.741	-127.132	0	0	0	0
Wild	50.741	-127.132	0	0	0	0
Wild			0	0	0	0
Wild	50.727	-126.939	0	0	0	0
Wild	49.4225	-123.6976667	0	0	0	0
Wild	49.4225	-123.6976667	0	0	0	0
Wild	49.4225	-123.6976667	0	0	0	0
Wild	49.4225	-123.6976667	0	0	0	0
Wild	48.98666667	-123.5941667	0	0	0	0
Wild	48.98666667	-123.5941667	0	0	0	0
Wild	48.758	-123.5691667	0	0	0	0
Wild	48.70833333	-123.5033333	0	0	0	0
Wild	48.70833333	-123.5033333	0	0	0	0
Wild	48.297	-123.615	0	0	0	0
Hatchery	48.297	-123.615	0	0	0	0
Hatchery	48.297	-123.615	0	0	0	0
Hatchery	48.334	-123.82	0	0	0	0
Wild	48.334	-123.82	0	0	0	0
Wild	48.334	-123.82	0	0	0	0
Wild	48.334	-123.82	0	0	0	0
Wild	48.334	-123.82	0	0	0	0
Hatchery	48.388	-124.066	0	0	0	0
Hatchery	49.93785	-125.0530167	0	0	0	0
Wild	49.93785	-125.0530167	0	0	0	0
Wild	48.44	-124.279	0	0	0	0
Wild	48.44	-124.279	0	0	0	0
Wild	48.514	-124.477	0	0	0	0
Wild	48.514	-124.477	0	0	0	0
Hatchery	48.514	-124.477	0	0	0	0
Wild	48.514	-124.477	0	0	0	0
Wild	48.44	-124.279	0	0	0	0
Wild	48.548	-124.691	0	0	0	0
Wild	48.548	-124.691	0	0	0	0
Wild	48.548	-124.691	0	0	0	0
Hatchery	48.548	-124.691	0	0	0	0
Wild	48.548	-124.691	0	0	0	0
Wild	48.548	-124.691	0	0	0	0
Wild	48.924	-125.19	0	0	0	0
Hatchery	48.875	-125.23	0	0	0	0
Wild	48.666	-125.626	0	0	0	0
Wild	48.666	-125.626	0	0	0	0
Wild	48.666	-125.626	0	0	0	0
Wild	48.666	-125.626	0	0	0	0
Wild	48.666	-125.626	0	0	0	0
Wild	48.59	-125.73	0	0	0	0
Hatchery	48.59	-125.73	0	0	0	0
Wild	48.59	-125.73	0	0	0	0
Hatchery	48.59	-125.73	0	0	0	0
Wild	48.59	-125.73	0	0	0	0
Wild	48.455	-125.892	0	0	0	0
Wild	48.455	-125.892	0	0	0	0
Wild	48.971	-126.258	0	0	0	0
Wild	48.971	-126.258	0	0	0	0
Wild	49.032	-126.152	0	0	0	0
Wild	49.096	-126.029	0	0	0	0
Wild	49.34	-126.553	0	0	0	0
Hatchery	49.34	-126.553	0	0	0	0
Hatchery	49.245	-126.779	0	0	0	0
Wild	49.245	-126.779	0	0	0	0
Hatchery	49.245	-126.779	0	0	0	0
Wild	49.413	-126.777	0	0	0	0
Wild	49.413	-126.777	0	0	0	0
Hatchery	49.597	-127.027	0	0	0	0
Wild	49.597	-127.027	0	0	0	0
Hatchery	49.597	-127.027	0	0	0	0
Wild	49.645	-126.967	0	0	0	0
Wild	49.645	-126.967	0	0	0	0
Wild	49.645	-126.967	0	0	0	0
Wild	49.914	-127.353	0	0	0	0
Wild	49.861	-127.437	0	0	0	0
Wild	49.861	-127.437	0	0	0	0
Wild	49.861	-127.437	0	0	0	0
Wild	49.861	-127.437	0	0	0	0
Wild	49.861	-127.437	0	0	0	0
Wild	49.806	-127.543	0	0	0	0
Wild	49.806	-127.543	0	0	0	0
Wild	49.806	-127.543	0	0	0	0
Wild	50.471	-127.55	0	0	0	0
Wild	50.471	-127.55	0	0	0	0
Wild	50.471	-127.55	0	0	0	0
Wild	50.471	-127.55	0	0	0	0
Wild	50.471	-127.55	0	0	0	0
Wild	50.583	-127.467	0	0	0	0
Wild	50.594	-127.727	0	0	0	0
Wild	50.594	-127.727	0	0	0	0
Wild	50.594	-127.727	0	0	0	0
Wild	50.506	-127.703	0	0	0	0
Wild	50.506	-127.703	0	0	0	0
Wild	50.506	-127.703	0	0	0	0
Wild	50.484	-127.859	0	0	0	0
Wild	50.484	-127.859	0	0	0	0
Wild	50.484	-127.859	0	0	0	0
Wild	50.484	-127.859	0	0	0	0
Wild	50.461	-127.956	0	0	0	0
Wild	50.461	-127.956	0	0	0	0
Wild	50.461	-127.956	0	0	0	0
Wild	50.461	-127.956	0	0	0	0
Wild	50.461	-127.956	0	0	0	0
Wild	50.461	-127.956	0	0	0	0
Wild	50.461	-127.956	0	0	0	0
Hatchery	50.461	-127.956	0	0	0	0
Wild	50.359	-128.106	0	0	0	0
Wild	50.359	-128.106	0	0	0	0
[truncated: 11,779 more rows]
