# Supplementary material for: Endangered wild salmon infected by newly discovered viruses
Source: eLife. 2019 Sep 3;8:e47615. doi: 10.7554/eLife.47615 (PMC6721791; doi:10.7554/eLife.47615)
Supplement: Supplementary file 2. [file elife-47615-supp2.txt]

$$Trimmomatic
>/usr/bin/TrimmomaticPE -threads X /path/to/inputR1.fastq /path/to/inputR2.fastq /path/to/output/R1_paired.fq /path/to/output/R1_unpaired.fq  /path/to/output/R2_paired.fq /path/to/output/R2_unpaired.fq ILLUMINACLIP:/path/to/adaptors.fa:2:30:10 LEADING:3 TRAILING:3 SLIDINGWINDOW:4:15 MINLEN:36
$$ Align read to host genome
> bwa mem -t X Salmosalar /path/to/R1_paired.fq /path/to/R2_paired.fq  > path/to/output/aln-pe.sam
$$ Export unmapped reads
>>samtools view -f 4 /path/to/aln-pe.sam  > /path/to/aln-pe_unmappedreads.sam

$$ Run SPAdes
>>/SPAdes-3.9.1-Linux/bin/spades.py --rna -1 /path/to/unmappedreads_R1.fastq -2 /path/to/unmappedreads_R2.fastq -m30  -o /path/to/output/folder/ 

$$ Diamond
>>diamond blastx -d  ‘/path/to/nrdatabasenr.dmnd' -q /path/to/Spades/transcripts.fasta -o /path/to/diamond/output/  --sensitive --outfmt 6 qseqid sseqid pident length mismatch gapopen qstart qend sstart send evalue bitscore salltitles 
